# Supplementary material for: Optimized molecule detection in localization microscopy with selected false positive probability
Source: Nat Commun. 2025 Jan 11;16:601. doi: 10.1038/s41467-025-55952-5 (PMC11724879; doi:10.1038/s41467-025-55952-5)
Supplement: Supplementary file 3 — Supplementary Data 1 [file 41467_2025_55952_MOESM3_ESM.xlsx]

## Sheet: Sheet1
Start	End	Sequence	Modification
0[104]	0[85]	CCTGGGGTGGAAACCATCGA
0[120]	11[130]	AGCATAAAGACTCACATTAATGCTCACCGATTCAACCGATTG
0[146]	0[121]	AGCCGAACAACAACATACGAGCCGGA
0[162]	11[172]	AGAAAAGTAACCGAGGAAACGAGAGAGGATGTTTTCCCAGTC
0[188]	0[163]	ATCGTAACCTACCGAAGCCCTTTTTA
0[204]	11[214]	TGGTGTAGAGAGGGGACGACGGGAGCGCTAAAAAACAGGGAA
0[232]	0[205]	TTAGCGAACCTAATGGGATAGGTCACGT
0[246]	11[256]	GAACGCGAGTTTTGAAGCCTTTCTCCTGTAATTTTTGTTAAA
0[272]	0[247]	TAGCTGATACTTATCCGGTATTCTAA
0[295]	1[286]	ATCAATATGATATTCAGGTAGCT
0[316]	0[296]	TCAACAGTAGGTCAAATCACC	T21 at 3'
0[330]	11[340]	TATAAAGCCCCATATTTAACAGTATTTTTATACCAAAAACAT
0[356]	0[331]	ATATAACAGATACAAATTCTTACCAG
0[37]	11[45]	TCAGGGCGATTTTTGGGGTCGACTTACATGGAAATAAATCCT
0[372]	11[382]	CTGGAAGTTCGAACGAGTAGAATCGACCGTAGAAAACTTTTT
0[398]	0[373]	ATCAATATACAACTAAAGTACGGTGT
0[419]	11[424]	TTTAATGGAAACAGTGCTTCTGTAAATTCTCCTTTGAGCTTCAAAGC
0[440]	0[420]	TTTTGCCAGTGAATTACCTTT
0[456]	11[466]	GCTTTTGCAATGTTTAGACTGCAAATTATTTCGGGAGAAACA
0[482]	0[457]	TCATTTTGCAACCAAAATAGCGAGAG
0[498]	11[508]	AGTTTGAGTCAGAAGGAGCGGTTTAATGCACTAACGGAACAA
0[524]	0[499]	ATAGGCTGGCTGACCTTCTTTTAAA
0[538]	11[552]	TACAGACGATATTCATTACTGTTTGAGGAAGGTTATCTAAAA
0[559]	0[539]	TCAGAGGACAGATGAACGGTG
0[583]	11[591]	GAGTTAAAGGAAAGACAGCATCCGCGAAATCTACGAAGGCAC
0[602]	4[590]	GGTCGCTGCGCCGACTTAAACAAGAGGCTAGGTGAGGCGGT
0[624]	0[603]	TTTTCACGCATAACCGATATATTC
0[63]	0[38]	CGACAGAATCGGCGAAAAACCGTCTA
0[84]	1[77]	TAGCAGCACCGTAATTCAGACTG
1[134]	4[128]	CCACAATGTGAAATCCAGTCTCGTGCCAGCTG
1[176]	4[170]	ATCTGTCAAGAAAGAACTGGACTCCTTATTAC
1[218]	4[213]	CCGTCCCTCCGTGGCACTCCCCGGCACCGCT
1[260]	4[254]	AAGGAACCCAATAGCACCCATATCCTGAATCT
1[287]	11[301]	ATTTTAACACTCATTAGAAACCAATCAAT
1[302]	4[303]	ACAGGCATTCAAAGGTCATTCTGGA	T21 at 3'
1[312]	11[322]	TTGCGGGTATCTGTCTTTCCTTATC
1[344]	4[340]	CGTTTTAGAAAAAAGGCATTTAATAAGAGA
1[386]	4[380]	TATGTGAATGCTGTTCGCAAACCTGTTTAGCT
1[424]	4[422]	ATTTCATTAGACAAAATCTTAGAACATAGCGATAGC
1[470]	4[464]	TAAAGGCATAACCCGTCATAGAATCCCCCTCA
1[50]	4[44]	AAAGAATATTAAAAACCCTACCGATTTAGAGC
1[513]	4[506]	GTAATCTTTGCCTCAGATGATCAATATAATC
1[554]	4[552]	TGAAGTCATAAGGTCATTCACTTGCCCT
1[78]	11[91]	TAGCGAAAAAGAAGTTTGCCCCAGCAGG
1[8]	0[8]	TTTTTCACCCAAATCAAGTTGGCCCACTACGTGAACCATTTT
1[92]	4[92]	CAATCCACCATTACATAGCCCGTTTG
10[621]	1[624]	TTTTATACACTTAACAACCATCGCCTTTT
11[109]	0[105]	GGTGGCGACACTGGGTTCCGAAATTGAGCTATGTAAAG
11[131]	7[144]	AGGGAGGGAGTGAATTCACGGAAACATATATATAACGTGCTT
11[15]	10[15]	TTTTCTTGATATTCACAAACCTGTCAGACGATTGGCTTTT
11[151]	0[147]	GACGGCCAGGCCACGAAATTATTCGAAGGAAAGCAGAT
11[173]	7[186]	ACGACGTTGTGCAGGTTGCGGGCCGCAACTAGGAGGCCGATT
11[193]	0[189]	CCAGTAACATATAATGCCAAGCTTCCAGTTTTGGGCGC
11[215]	7[228]	GCGCATTAGTCAGAGGTCCCAATACAAAATGAATCCTGAGAA
11[236]	0[233]	ACTGATTAAGCCGCAACACCCTGCGGGAGGGCGTT
11[257]	7[270]	TCAGCTCATTTCGCGTAGCCCCAATGTACCAAAAGAGTCTGT
11[277]	0[273]	TAGGAGCATGCGCGAACGCCATCACGGAGAGACCGTTC
11[302]	7[305]	AATCGGTAAACCACAGAACGCAATAAACTTCT	T21 at 3'
11[323]	0[317]	AGGTTGGAATCTTCCAAGAAAGAATCGAACGC	T21 at 3'
11[341]	7[354]	TATGACCCTACGCAAGAATAAATACTAATACTCAAACTATCG
11[361]	0[357]	GCGGGACGCGGTAGAAGAAGCCTTAATTCTGTCATTCC
11[383]	7[396]	CAAATATATATGGTTTTAACCTCTCATAGGCCGCCAGCCATT
11[403]	0[399]	TCATCAATTCTGTTTTTCTGACCTATAACCTTACATAA
11[425]	7[438]	GAACCAGACAGTACCTTAGTCAGAATCAGGACATTTTGACGC
11[445]	0[441]	TCCAATTACACACTTCAGGTCAGGTAGTAAAAAAGAAG
11[46]	7[60]	CATTAAAGCCTCCAGTAAACCGCCCCTCCCTCGGTCACGCTGC
11[467]	7[480]	ATAACGGATATCGCGCTAAAACACTACCATGCAGATTCACCA
11[487]	0[483]	CTTTGACGAAGAAAAAATACCAAGAAACCACAACATTA
11[509]	7[522]	CATTATTACATACCACCCTTATGTTTCAACTGGCCAACAGAG
11[534]	0[525]	TGAGGATAATCAGTTGAGAAGAACCGCAGGCGC
11[553]	7[557]	TATCTTTCAATAGACTTGCTGGCAAATGATACG
11[574]	0[560]	CTGCCACCGAATAATAGATTAAGCAGCGCCGCTTTTGCGGGA
11[592]	7[602]	CAACCTAAAACTGATAAGTACAACGGACTAAAATGCGCG
11[71]	0[64]	GCGCTGTACCATCTCTGAATTTTAGCGCAGTAG
11[92]	7[101]	CGAAAAATCCCTTCACCAGTTGGGCGCCGCCGCTACAG
2[112]	2[113]	ACCAGTAGCTGAGACTCCTCAAGAGAAGGCCTGCGTTGAATC
2[154]	2[155]	CATAGCTGCTCAGTACCAGGCGGATAAGTATCAATAATTGGT
2[196]	2[197]	GCCCAATAAGTATAGCCCGGAATAGGTGTACACAGTATTTAA
2[280]	2[281]	GGAATCATCTCAGAGCCACCACCCTCATTGATGAGAGACGTA
2[35]	2[12]	CCGAAGTTTTAACGGGGTCATTTT
2[364]	2[365]	GGAATCATAACTACAACGCCTGTAGCATTACTTTAGTTCACC
2[406]	2[407]	TTAATTGCAGCGTAACGATCTAAAGTTTTATTCGTCGCGAGC
2[448]	2[449]	ACAAACATAAATGAATTTTCTGTATGGGAACGATAGCGTGAA
2[490]	2[491]	TAAGAGCAAGTTTCAGCGGAGTGAGAATATAAATTATCATAG
2[574]	2[575]	GCGCAGACGGCTCCAAAAGGAGCCTTTAAACGGAACGACGAG
2[617]	11[621]	TTTTGAGGTGAATTTCAATGACATCATCGCCGAAAGAGGCAAAAGATTTT
3[12]	2[36]	TTTTGTGCCTTGAGTAACAGTGCCCGTATAGAGGTG
3[137]	11[150]	CGGGGTTTTGTTTCCTGGTTACCAATTAAAGAGGTAAATATT
3[179]	11[192]	GGTTGATATAATAAGAGGCATCTGGCATGCCTAAAACGACGG
3[222]	11[235]	AGGAGGTTTTCGGATTCGACTTGAACAAAGACGGGAGAATTA
3[240]	3[239]	ACCCTCAGAACCAAAAATCAAAGTAACAACCCGAGTACCGCC
3[263]	11[276]	AACCGCCACCTACCGCGTTAATGCAAAATAATTTTTAACCAA
3[300]	1[311]	GATAGCAAGCCCAATGGTAAAGTTAA
3[321]	3[320]	CCATGTACCGTAACATAACGCCAAGAGTAATGTGTAAGGAAC
3[347]	11[360]	CACCAGTACAAATTACTGATTCCCTATTTCAGTAATACTTTT
3[389]	11[402]	CCTCATAGTTTGAATATTGAGTGAAAATTTATTTAGTTAATT
3[431]	11[444]	AGACGTTAGTCAAGAAAGGGGTAAATTAGAGCGGAAGCAAAC
3[473]	11[486]	AACTTTCAACACACTATAACAAAGTTACAAATCGCCTGATTG
3[520]	11[533]	GGAATTTAAATCCTTGACATTTAGGAAGGTAGAAAGATTCAT
3[532]	3[531]	AATAATTTTTTCACACCCAAATCCGACAACTCGTATGCGAAT
3[557]	11[573]	CCAAAAAAAAGGTCAATCACCCTCGAGCCGTAGGAGCACTAACAA
3[57]	11[70]	CTGCCTAGTCCACGTTTGCCTTACCGTAGAATGGAAAGCGCA
3[598]	3[617]	TTATCAGCTTGCTTTCTTTT
3[69]	3[68]	GAACCTATTATTCTGCGGCGTTTTGTTTGGAACAAGATTTCG
3[91]	11[108]	AAAGTATTAAGAGGCACCATTTAATGAGCGGCAAATCCTGTTTGAT
4[112]	4[113]	CAACGCGCGGATTAGCCCTTGGAGAGGCCAGCAACGATCGGC	Biotin
4[127]	7[123]	CATTAATGACTCACTGCGTTTGGGAATTAGATGGTTGCTTTG
4[151]	4[152]	TAGAAAAACCTGGGGAATACATACGTAATCAAATAGCAAACG
4[169]	7[165]	GCAGTATGTCGGAATAAGCCGAGCTCGAATGAATCAGAGCGG
4[196]	4[197]	AGGCAAAGCGTTAAGCATGACCATTCGAATTGAGCGGAAACC	Biotin
4[212]	7[207]	TCTGGTGCCGGCCTCAGCAAGATAACCCACATTAGACAGGAAC
4[235]	4[236]	TCTTTCCGCTTTAGCCAAGAGCCTGTGAGCGGATAACGAGCG
4[253]	7[249]	TACCAACGCTTAGTTGATCATCAACATTAATAATCAGTGAGG
4[280]	4[281]	GGTAATCGTAAATTTGCTACAAACTAGTTTTCATTCATGAAC	Biotin
4[302]	7[290]	GCAAACAAGAGAATCGTACAAAGTTGCAAGCCGTTTTAAATTAACCGT
4[323]	4[324]	AAAGGTAAAGTAGAGTGCCTGAATTCTGAATGCCTCACGACA
4[339]	7[326]	ATATAAAGTACTGTAATTCATATATTTTAAATTCACT
4[364]	4[365]	GCGCGAGCTGGCCAGTTCGAAAAAGGTGAATAAATGTTTGGG	Biotin
4[379]	7[375]	ATATTTTCAACCATTAGAAAGGCGTTAAATGTAATATCCAGA
4[406]	4[407]	GAGAAGAGTCCAATAATGGTAATAGTGTGGCTTATAGACGCT	Biotin
4[421]	7[417]	TTAGATTAATTAATTACCGTCATTTTTGCGAAAACGCTCATG
4[43]	7[39]	TTGACGGGGAAGCACTGCATACAGGAGTGTCTAGGGCGCTGG
4[448]	4[449]	TCAGAAAACGGAAAATCCTTAGAATGAAAGATGATCAACAGT
4[463]	7[459]	AATGCTTTACAATACTTTTACCTGAGCAAATGAAATGGATTA
4[490]	4[491]	ATACTTCTGATCATTAATATATAATGGACGAGGCATTGGATT	Biotin
4[505]	7[501]	CTGATTGTTCATATTCATCGCCAAAAGGAACCAGTAATAAAA
4[524]	4[525]	ATAATTCATGGCTGGGCTTAACAATTAAAGAACGAGTAGTAA
4[551]	7[536]	GACGAGAAACACCCGTAACATATATTAGACTTTATTCTG
4[574]	4[575]	CTGCAACAGTTAAGGGTGAAGCCACGCGCCGGAAGGCACCGC
4[589]	7[585]	CAGTATTAAGTAGCAATTCTCCATGTTACTTTTGAATGGCTA
4[621]	5[621]	TTTTGCAGAAGATAAAACAGTTCGAACGAACCACCATTTT
4[71]	4[72]	TCACCGGAACCAGCCCAAGGGAGAGCCATGTTCCACACAAAA
4[91]	7[75]	CCATCTTTTCATAATTCGGCATGTATAGGGTTGAGTCCACAC
5[15]	4[15]	TTTTGCGAGAATGGTAATTAAAAGCCGGCGAACGTGTTTT
6[311]	8[300]	ACGACGCCTGTTAGATAAGTCCTGAA
6[566]	8[552]	GCCAGCAAACCTCACCTCAATCAATATCT
6[624]	9[628]	TTTTATCGCCATTAAAAATACGAGGAGATTTGAAAACACTCATCTTTTTT
7[102]	8[89]	GGCGCGTACTAGCGGTTTGCGTATGAGACGGATTGCCCTTCACCGCC
7[124]	3[136]	ACGAGCACGAAAGAAACCCGCTTTTGTTATATTAGGATTAG
7[145]	8[135]	TCCTCGTTATCATAAAGGTGGCATAAGTTTAATCAATAGAAA
7[166]	3[178]	GAGCTAAACGTTGGGACCCAAAACAATGAAGCCGTCGAGAG
7[187]	8[177]	AAAGGGATTAGCCATTCAGGCTGCTCTTCGAGCTGGCGAAAG
7[208]	3[221]	GGTACGCCAAAACAGCGAAGATCGGAACAAATCACCGTACTC
7[229]	8[219]	GTGTTTTTAATAATTTGCCAGTTCCAAATATTTTGTTTAACG
7[250]	3[262]	CCACCGAGTCCGGTTGCTATTTTGCAAGCAGCCACCCTCAG
7[271]	8[261]	CCATCACGCTACATGTCAATCATAAAACAGTAAGCAAATATT
7[291]	3[299]	TGTAGCAATACAACATGGCTATCAAGGGTGATTCAGG
7[306]	6[312]	TTGATTAGTAATAACAGCTCCAGACG
7[327]	3[346]	TGCCTGAGTAGAAGAAGTAGTAGTAGGCAGGCCTGTTCTGAGTTTCGT
7[355]	8[345]	GCCTTGCTGAAGGCATCAATTCTCATACAGGAATTAGCAAAA
7[376]	3[388]	ACAATATTATCTGAGAGATACATTAGCTCACCACAGACAGC
7[397]	8[387]	GCAACAGGAGAAATTTATCAAAACGGCTTATATAACTATATG
7[40]	3[56]	CAAGTGTAGCAGAGCCAAATCGGGAACGTGAACAGTTAATGCCCC
7[418]	3[430]	GAAATACCTTCTTTACATTTTCCTAATTACGTCGTCTTTCC
7[439]	8[429]	TCAATCGTCAGCCATAAATCAAAAAGCAAATCAAAAAGATTA
7[460]	3[472]	TTTACATTGATCAAAAGCGGAATCTCGTTTTTTTGCTAAAC
7[481]	8[471]	GTCACACGATTAAGGGTTAGAACGAAATAATAGATTTTCAGG
7[502]	3[519]	GGGACATTCTTTAATCCTGATTACGAACGTGAAAGGAACAACTAAA
7[523]	8[513]	ATAGAACCCCAGAGATGGTTTAACGATTTTTCATTATACCAG
7[537]	3[556]	ACCTGAAAGCGTAAGAAAAAATCAAGCTGCGAACCGAGTTGAAAATCT
7[558]	6[567]	TGGCACAGACAATATTTATGAGA
7[586]	3[597]	TTAGTCTTTAGACTTTCGGCTACGCTTGATTTGTATCGGT
7[603]	7[624]	AACTGATAGCCCTAAAACTTTT
7[61]	8[51]	GCGTAACCAGTCCACCGGAACCGACCCTCACCTCAGAGCCGC
7[76]	3[90]	CCGCCGCGCTTAATGCAGGGTGTTTCGGTGCAAGGCAAACATG
7[8]	6[8]	TTTTGCGAAAGGAGCGGGCGACAGGAAGGGAAGAAATTTT
8[113]	8[114]	CAAAAGCTGGCAACGACAAAATGAGCCACAGTTTACCAGCGC
8[134]	1[133]	ATTCATATGAAGACACATCACCGTCACAATT
8[155]	8[156]	TAAGGTCACATTTTTTGGGTACCGGGTAGGCTGCAAGGCGAT
8[176]	1[175]	GGGGATGTGCGATCGGCGACTCTCAATAGCT
8[197]	8[198]	TTTAACGCCCTATTCAGAGAGATCAGAGTAAAAATAGCAGCC
8[218]	1[217]	TCAAAAATGTTATTTAGTAATTGCGGATTGA
8[239]	8[240]	TTGTCGATTAGAAATAAAATTCAGCTTTAAAACGTTAATATT
8[260]	1[259]	TAAATTGTATCAGAAACTGGCCTAGATATAG
8[281]	8[282]	ATCCTTGTAGAAGATAATTTAAGAACAACAAAATAATATCCC
8[299]	1[301]	CAAGAAGCTAATGAGTACCGGGCCGGAG
8[320]	8[321]	AAACAATTATCAAGCTAAACCCTCATTAAAGCCTCAGAGCAT
8[33]	8[12]	GAGCCGCCGCCAGCATTGTTTT
8[344]	1[343]	TTAAGCAATAACATCCGATAAAAATCATATG
8[365]	8[366]	TCGCGCAAAGCAAGAAGACAAGATAAATCTATGCAAATCCAA
8[386]	1[385]	TAAATGCTGACCTTTTGAAATACGTTTTAAA
8[407]	8[408]	AAATGGTTAGGTTGATCGCGTATAAGAGTGCCGAAAGACTTC
8[428]	1[423]	AGAGGAAGCACTATTATTAATTGAACA
8[449]	8[450]	AGTATTGCAGCGGAACAGTACTTTCAATATAGATGAATATAC
8[470]	1[469]	TTTAACGTCTTGCACGAGAGGCGGACGACGA
8[491]	8[492]	TCTATTGCGAGAAACGTTAATTACATAATGTGGGAAGAAAAA
8[50]	1[49]	CACCAGAACCCCTCAGAGCGTCACCAACGTC
8[512]	1[512]	TCAGGACGTTGAATTAATTCAACAAATCAAGA
8[539]	8[540]	AATCAACAGTCTGGCAAGAATGAAAGGTTAGAAGAATTGGCA
8[551]	1[553]	GGTCAGGCATCACTAATACAACCAACTT
8[575]	8[576]	GTAACAAACAATATAATACGTCGACCTGCATCCATTAAACGG
8[597]	0[584]	AAACAAAGTTTGAGGAAATTGTGTATAGTTGAGGCTTGCAGG
8[628]	8[598]	TTTTTGACCCCCAGCGATTATACCAAGCGCG
8[68]	8[69]	CACCACGAGCCAAGCGGTGCCCGAGTTCTGAGAGAGTTGCAG
8[88]	1[91]	TGGCCTTCTTTTATAAATCAACGTCAC
9[12]	8[34]	TTTTACAGGAGGTTGAGGCAGTTTGATGCACACCACCA
