# Supplementary material for: Optimized molecule detection in localization microscopy with selected false positive probability
Source: Nat Commun. 2025 Jan 11;16:601. doi: 10.1038/s41467-025-55952-5 (PMC11724879; doi:10.1038/s41467-025-55952-5)
Supplement: Supplementary file 4 — Supplementary Data 2 [file 41467_2025_55952_MOESM4_ESM.txt]

{"vstrands":[{"stapLoop":[],"stap_colors":[[37,8947848],[63,8947848],[84,8947848],[104,16204552],[120,8947848],[146,8947848],[162,8947848],[188,8947848],[204,8947848],[232,8947848],[246,8947848],[272,8947848],[295,8947848],[316,16204552],[330,8947848],[356,8947848],[372,8947848],[398,8947848],[419,8947848],[440,8947848],[456,8947848],[482,8947848],[498,8947848],[524,8947848],[538,16204552],[559,16204552],[583,8947848],[602,8947848],[624,8947848]],"loop":[0,0,0,0,0,0,0,0,0,0,0,0,0,0,0,0,0,0,0,0,0,0,2,0,0,0,0,0,0,0,0,0,0,0,0,0,0,0,0,0,0,0,0,0,0,0,0,0,0,0,0,0,0,0,0,0,0,0,0,0,0,0,0,0,0,0,0,0,0,0,0,0,0,0,0,0,0,0,0,0,0,0,0,0,0,0,0,0,0,0,0,0,0,0,0,0,0,0,0,0,0,0,0,0,0,0,0,0,0,0,0,0,0,0,0,0,0,0,0,0,0,0,0,0,0,0,0,0,0,0,0,0,0,0,0,0,0,0,0,0,0,0,0,0,0,0,0,0,0,0,0,0,0,0,0,0,0,0,0,0,0,0,0,0,0,0,0,0,0,0,0,0,0,0,0,0,0,0,0,0,0,0,0,0,0,0,0,0,0,0,0,0,0,0,0,0,0,0,0,0,0,0,0,0,0,0,0,0,0,0,0,0,0,0,0,0,0,0,0,0,0,0,0,0,0,0,0,0,0,0,0,0,0,0,0,0,0,0,0,0,0,0,0,0,0,0,0,0,0,0,0,0,0,0,0,0,0,0,0,0,0,0,0,0,0,0,0,0,0,0,0,0,0,0,0,0,0,0,0,0,0,0,0,0,0,0,0,0,0,0,0,0,0,0,0,0,0,0,0,0,0,0,0,0,0,0,0,0,0,0,0,0,0,0,0,0,0,0,0,0,0,0,0,0,0,0,0,0,0,0,0,0,0,0,0,0,0,0,0,0,0,0,0,0,0,0,0,0,0,0,0,0,0,0,0,0,0,0,0,0,0,0,0,0,0,0,0,0,0,0,0,0,0,0,0,0,0,0,0,0,0,0,0,0,0,0,0,0,0,0,0,0,0,0,0,0,0,0,0,0,0,0,0,0,0,0,0,0,0,0,0,0,0,0,0,0,0,0,0,0,0,0,0,0,0,0,0,0,0,0,0,0,0,0,0,0,0,0,0,0,0,0,0,0,0,0,0,0,0,0,0,0,0,0,0,0,0,0,0,0,0,0,0,0,0,0,0,0,0,0,0,0,0,0,0,0,0,0,0,0,0,0,0,0,0,0,0,0,0,0,0,0,0,0,0,0,0,0,0,0,0,0,0,0,0,0,0,0,0,0,0,0,0,0,0,0,0,0,0,0,0,0,0,0,0,0,0,0,0,0,0,0,0,0,0,0,0,0,0,0,0,0,0,0,0,0,0,0,0,0,0,0,0,0,0,0,0,0,0,0,0,0,0,0,0,0,0,0,0,0,0,0,0,0,0,0,0,0,0,0,0,0,0,0,0,0,0,0,0,0,0,0,0,0,0,0,0,0,0,0,0,0,0,0,0,0,0,2,0,0,0,0,0,0,0,0,0,0,0,0,0,0,0,0,0,0,0,0,0,0,0,0,0,0,0,0,0,0,0,0,0,0,0,0,0,0,0,0,0,0,0,0,0,0,0,0,0,0,0,0,0,0,0,0,0,0,0,0,0,0,0,0],"skip":[0,0,0,0,0,0,0,0,0,0,0,0,0,0,0,0,0,0,0,0,0,0,0,0,0,0,0,0,0,0,0,0,0,0,0,0,0,0,0,0,0,0,0,0,0,0,0,0,0,0,0,0,0,0,0,0,0,0,0,0,0,0,0,0,0,0,0,0,0,0,0,0,0,0,0,0,0,0,0,0,0,0,0,0,0,0,0,0,0,0,0,0,0,0,0,0,0,0,0,0,0,0,0,0,0,0,0,0,0,0,0,0,0,0,0,0,0,0,0,0,0,0,0,0,0,0,0,0,0,0,0,0,0,0,0,0,0,0,0,0,0,0,0,0,0,0,0,0,0,0,0,0,0,0,0,0,0,0,0,0,0,0,0,0,0,0,0,0,0,0,0,0,0,0,0,0,0,0,0,0,0,0,0,0,0,0,0,0,0,0,0,0,0,0,0,0,0,0,0,0,0,0,0,0,0,0,0,0,0,0,0,0,0,0,0,0,0,0,0,0,0,0,0,0,0,0,0,0,0,0,0,0,0,0,0,0,0,0,0,0,0,0,0,0,0,0,0,0,0,0,0,0,0,0,0,0,0,0,0,0,0,0,0,0,0,0,0,0,0,0,0,0,0,0,0,0,0,0,0,0,0,0,0,0,0,0,0,0,0,0,0,0,0,0,0,0,0,0,0,0,0,0,0,0,0,0,0,0,0,0,0,0,0,0,0,0,0,0,0,0,0,0,0,0,0,0,0,0,0,0,0,0,0,0,0,0,0,0,0,0,0,0,0,0,0,0,0,0,0,0,0,0,0,0,0,0,0,0,0,0,0,0,0,0,0,0,0,0,0,0,0,0,0,0,0,0,0,0,0,0,0,0,0,0,0,0,0,0,0,0,0,0,0,0,0,0,0,0,0,0,0,0,0,0,0,0,0,0,0,0,0,0,0,0,0,0,0,0,0,0,0,0,0,0,0,0,0,0,0,0,0,0,0,0,0,0,0,0,0,0,0,0,0,0,0,0,0,0,0,0,0,0,0,0,0,0,0,0,0,0,0,0,0,0,0,0,0,0,0,0,0,0,0,0,0,0,0,0,0,0,0,0,0,0,0,0,0,0,0,0,0,0,0,0,0,0,0,0,0,0,0,0,0,0,0,0,0,0,0,0,0,0,0,0,0,0,0,0,-1,0,0,0,0,0,0,0,0,0,0,0,0,0,0,0,0,0,0,0,0,0,0,0,0,0,0,0,0,0,0,0,0,0,0,0,0,0,0,0,0,0,0,0,0,0,0,0,0,0,0,0,0,0,0,0,0,0,0,0,0,0,0,0,0,0,0,0,0,0,0,0,0,0,0,0,0,0,0,0,0,0,0,0,0,0,0,0,0,0,0,0,0,0,0,0,0,0,0,0,0,0,0,0,0,0,0,0,0,0,0,0,0,0,0,0,0,0,0,0,0,0,0,0,0,0,0,0,0,0,0,0,0,0,0,0,0,0,0,0,0,0,0,0,0,0,0,0,0,0,0,0,0,0],"num":0,"col":14,"stap":[[-1,-1,-1,-1],[-1,-1,-1,-1],[-1,-1,-1,-1],[-1,-1,-1,-1],[-1,-1,-1,-1],[-1,-1,-1,-1],[-1,-1,-1,-1],[-1,-1,-1,-1],[0,9,-1,-1],[0,10,0,8],[0,11,0,9],[0,12,0,10],[0,13,0,11],[0,14,0,12],[0,15,0,13],[0,16,0,14],[0,17,0,15],[0,18,0,16],[0,19,0,17],[0,20,0,18],[0,21,0,19],[0,22,0,20],[0,23,0,21],[0,24,0,22],[0,25,0,23],[0,26,0,24],[0,27,0,25],[1,27,0,26],[0,29,1,28],[0,30,0,28],[0,31,0,29],[0,32,0,30],[0,33,0,31],[0,34,0,32],[0,35,0,33],[0,36,0,34],[0,37,0,35],[-1,-1,0,36],[0,39,-1,-1],[0,40,0,38],[0,41,0,39],[0,42,0,40],[0,43,0,41],[0,44,0,42],[0,45,0,43],[0,46,0,44],[0,47,0,45],[0,48,0,46],[0,49,0,47],[0,50,0,48],[0,51,0,49],[0,52,0,50],[0,53,0,51],[0,54,0,52],[0,55,0,53],[0,56,0,54],[0,57,0,55],[0,58,0,56],[0,59,0,57],[0,60,0,58],[0,61,0,59],[0,62,0,60],[0,63,0,61],[-1,-1,0,62],[0,65,-1,-1],[0,66,0,64],[0,67,0,65],[0,68,0,66],[0,69,0,67],[1,69,0,68],[0,71,1,70],[0,72,0,70],[0,73,0,71],[0,74,0,72],[0,75,0,73],[0,76,0,74],[0,77,0,75],[0,78,0,76],[0,79,0,77],[0,80,0,78],[0,81,0,79],[0,82,0,80],[0,83,0,81],[0,84,0,82],[-1,-1,0,83],[0,86,-1,-1],[0,87,0,85],[0,88,0,86],[0,89,0,87],[0,90,0,88],[0,91,0,89],[0,92,0,90],[0,93,0,91],[0,94,0,92],[0,95,0,93],[0,96,0,94],[0,97,0,95],[0,98,0,96],[0,99,0,97],[0,100,0,98],[0,101,0,99],[0,102,0,100],[0,103,0,101],[0,104,0,102],[-1,-1,0,103],[0,106,-1,-1],[0,107,0,105],[0,108,0,106],[0,109,0,107],[0,110,0,108],[0,111,0,109],[1,111,0,110],[0,113,1,112],[0,114,0,112],[0,115,0,113],[0,116,0,114],[0,117,0,115],[0,118,0,116],[0,119,0,117],[0,120,0,118],[-1,-1,0,119],[0,122,-1,-1],[0,123,0,121],[0,124,0,122],[0,125,0,123],[0,126,0,124],[0,127,0,125],[0,128,0,126],[0,129,0,127],[0,130,0,128],[0,131,0,129],[0,132,0,130],[0,133,0,131],[0,134,0,132],[0,135,0,133],[0,136,0,134],[0,137,0,135],[0,138,0,136],[0,139,0,137],[0,140,0,138],[0,141,0,139],[0,142,0,140],[0,143,0,141],[0,144,0,142],[0,145,0,143],[0,146,0,144],[-1,-1,0,145],[0,148,-1,-1],[0,149,0,147],[0,150,0,148],[0,151,0,149],[0,152,0,150],[0,153,0,151],[1,153,0,152],[0,155,1,154],[0,156,0,154],[0,157,0,155],[0,158,0,156],[0,159,0,157],[0,160,0,158],[0,161,0,159],[0,162,0,160],[-1,-1,0,161],[0,164,-1,-1],[0,165,0,163],[0,166,0,164],[0,167,0,165],[0,168,0,166],[0,169,0,167],[0,170,0,168],[0,171,0,169],[0,172,0,170],[0,173,0,171],[0,174,0,172],[0,175,0,173],[0,176,0,174],[0,177,0,175],[0,178,0,176],[0,179,0,177],[0,180,0,178],[0,181,0,179],[0,182,0,180],[0,183,0,181],[0,184,0,182],[0,185,0,183],[0,186,0,184],[0,187,0,185],[0,188,0,186],[-1,-1,0,187],[0,190,-1,-1],[0,191,0,189],[0,192,0,190],[0,193,0,191],[0,194,0,192],[0,195,0,193],[1,195,0,194],[0,197,1,196],[0,198,0,196],[0,199,0,197],[0,200,0,198],[0,201,0,199],[0,202,0,200],[0,203,0,201],[0,204,0,202],[-1,-1,0,203],[0,206,-1,-1],[0,207,0,205],[0,208,0,206],[0,209,0,207],[0,210,0,208],[0,211,0,209],[0,212,0,210],[0,213,0,211],[0,214,0,212],[0,215,0,213],[0,216,0,214],[0,217,0,215],[0,218,0,216],[0,219,0,217],[0,220,0,218],[0,221,0,219],[0,222,0,220],[0,223,0,221],[0,224,0,222],[0,225,0,223],[0,226,0,224],[0,227,0,225],[0,228,0,226],[0,229,0,227],[0,230,0,228],[0,231,0,229],[0,232,0,230],[-1,-1,0,231],[0,234,-1,-1],[0,235,0,233],[0,236,0,234],[0,237,0,235],[1,237,0,236],[0,239,1,238],[0,240,0,238],[0,241,0,239],[0,242,0,240],[0,243,0,241],[0,244,0,242],[0,245,0,243],[0,246,0,244],[-1,-1,0,245],[0,248,-1,-1],[0,249,0,247],[0,250,0,248],[0,251,0,249],[0,252,0,250],[0,253,0,251],[0,254,0,252],[0,255,0,253],[0,256,0,254],[0,257,0,255],[0,258,0,256],[0,259,0,257],[0,260,0,258],[0,261,0,259],[0,262,0,260],[0,263,0,261],[0,264,0,262],[0,265,0,263],[0,266,0,264],[0,267,0,265],[0,268,0,266],[0,269,0,267],[0,270,0,268],[0,271,0,269],[0,272,0,270],[-1,-1,0,271],[0,274,-1,-1],[0,275,0,273],[0,276,0,274],[0,277,0,275],[0,278,0,276],[0,279,0,277],[1,279,0,278],[0,281,1,280],[0,282,0,280],[0,283,0,281],[0,284,0,282],[0,285,0,283],[0,286,0,284],[0,287,0,285],[0,288,0,286],[0,289,0,287],[0,290,0,288],[0,291,0,289],[0,292,0,290],[0,293,0,291],[0,294,0,292],[0,295,0,293],[-1,-1,0,294],[0,297,-1,-1],[0,298,0,296],[0,299,0,297],[0,300,0,298],[0,301,0,299],[0,302,0,300],[0,303,0,301],[0,304,0,302],[0,305,0,303],[0,306,0,304],[0,307,0,305],[0,308,0,306],[0,309,0,307],[0,310,0,308],[0,311,0,309],[0,312,0,310],[0,313,0,311],[0,314,0,312],[0,315,0,313],[0,316,0,314],[-1,-1,0,315],[0,318,-1,-1],[0,319,0,317],[0,320,0,318],[0,321,0,319],[1,321,0,320],[0,323,1,322],[0,324,0,322],[0,325,0,323],[0,326,0,324],[0,327,0,325],[0,328,0,326],[0,329,0,327],[0,330,0,328],[-1,-1,0,329],[0,332,-1,-1],[0,333,0,331],[0,334,0,332],[0,335,0,333],[0,336,0,334],[0,337,0,335],[0,338,0,336],[0,339,0,337],[0,340,0,338],[0,341,0,339],[0,342,0,340],[0,343,0,341],[0,344,0,342],[0,345,0,343],[0,346,0,344],[0,347,0,345],[0,348,0,346],[0,349,0,347],[0,350,0,348],[0,351,0,349],[0,352,0,350],[0,353,0,351],[0,354,0,352],[0,355,0,353],[0,356,0,354],[-1,-1,0,355],[0,358,-1,-1],[0,359,0,357],[0,360,0,358],[0,361,0,359],[0,362,0,360],[0,363,0,361],[1,363,0,362],[0,365,1,364],[0,366,0,364],[0,367,0,365],[0,368,0,366],[0,369,0,367],[0,370,0,368],[0,371,0,369],[0,372,0,370],[-1,-1,0,371],[0,374,-1,-1],[0,375,0,373],[0,376,0,374],[0,377,0,375],[0,378,0,376],[0,379,0,377],[0,380,0,378],[0,381,0,379],[0,382,0,380],[0,383,0,381],[0,384,0,382],[0,385,0,383],[0,386,0,384],[0,387,0,385],[0,388,0,386],[0,389,0,387],[0,390,0,388],[0,391,0,389],[0,392,0,390],[0,393,0,391],[0,394,0,392],[0,395,0,393],[0,396,0,394],[0,397,0,395],[0,398,0,396],[-1,-1,0,397],[0,400,-1,-1],[0,401,0,399],[0,402,0,400],[0,403,0,401],[0,404,0,402],[0,405,0,403],[1,405,0,404],[0,407,1,406],[0,408,0,406],[0,409,0,407],[0,410,0,408],[0,411,0,409],[0,412,0,410],[0,413,0,411],[0,414,0,412],[0,415,0,413],[0,416,0,414],[0,417,0,415],[0,418,0,416],[0,419,0,417],[-1,-1,0,418],[0,421,-1,-1],[0,422,0,420],[0,423,0,421],[0,424,0,422],[0,425,0,423],[0,426,0,424],[0,427,0,425],[0,428,0,426],[0,429,0,427],[0,430,0,428],[0,431,0,429],[0,432,0,430],[0,433,0,431],[0,434,0,432],[0,435,0,433],[0,436,0,434],[0,437,0,435],[0,438,0,436],[0,439,0,437],[0,440,0,438],[-1,-1,0,439],[0,442,-1,-1],[0,443,0,441],[0,444,0,442],[0,445,0,443],[0,446,0,444],[0,447,0,445],[1,447,0,446],[0,449,1,448],[0,450,0,448],[0,451,0,449],[0,452,0,450],[0,453,0,451],[0,454,0,452],[0,455,0,453],[0,456,0,454],[-1,-1,0,455],[0,458,-1,-1],[0,459,0,457],[0,460,0,458],[0,461,0,459],[0,462,0,460],[0,463,0,461],[0,464,0,462],[0,465,0,463],[0,466,0,464],[0,467,0,465],[0,468,0,466],[0,469,0,467],[0,470,0,468],[0,471,0,469],[0,472,0,470],[0,473,0,471],[0,474,0,472],[0,475,0,473],[0,476,0,474],[0,477,0,475],[0,478,0,476],[0,479,0,477],[0,480,0,478],[0,481,0,479],[0,482,0,480],[-1,-1,0,481],[0,484,-1,-1],[0,485,0,483],[0,486,0,484],[0,487,0,485],[0,488,0,486],[0,489,0,487],[1,489,0,488],[0,491,1,490],[0,492,0,490],[0,493,0,491],[0,494,0,492],[0,495,0,493],[0,496,0,494],[0,497,0,495],[0,498,0,496],[-1,-1,0,497],[0,500,-1,-1],[0,501,0,499],[0,502,0,500],[0,503,0,501],[0,504,0,502],[0,505,0,503],[0,506,0,504],[0,507,0,505],[0,508,0,506],[0,509,0,507],[0,510,0,508],[0,511,0,509],[0,512,0,510],[0,513,0,511],[0,514,0,512],[0,515,0,513],[0,516,0,514],[0,517,0,515],[0,518,0,516],[0,519,0,517],[0,520,0,518],[0,521,0,519],[0,522,0,520],[0,523,0,521],[0,524,0,522],[-1,-1,0,523],[0,526,-1,-1],[0,527,0,525],[0,528,0,526],[0,529,0,527],[0,530,0,528],[0,531,0,529],[1,531,0,530],[0,533,1,532],[0,534,0,532],[0,535,0,533],[0,536,0,534],[0,537,0,535],[0,538,0,536],[-1,-1,0,537],[0,540,-1,-1],[0,541,0,539],[0,542,0,540],[0,543,0,541],[0,544,0,542],[0,545,0,543],[0,546,0,544],[0,547,0,545],[0,548,0,546],[0,549,0,547],[0,550,0,548],[0,551,0,549],[0,552,0,550],[0,553,0,551],[0,554,0,552],[0,555,0,553],[0,556,0,554],[0,557,0,555],[0,558,0,556],[0,559,0,557],[-1,-1,0,558],[0,561,-1,-1],[0,562,0,560],[0,563,0,561],[0,564,0,562],[0,565,0,563],[0,566,0,564],[0,567,0,565],[0,568,0,566],[0,569,0,567],[0,570,0,568],[0,571,0,569],[0,572,0,570],[0,573,0,571],[1,573,0,572],[0,575,1,574],[0,576,0,574],[0,577,0,575],[0,578,0,576],[0,579,0,577],[0,580,0,578],[0,581,0,579],[0,582,0,580],[0,583,0,581],[-1,-1,0,582],[0,585,-1,-1],[0,586,0,584],[0,587,0,585],[0,588,0,586],[0,589,0,587],[0,590,0,588],[0,591,0,589],[0,592,0,590],[0,593,0,591],[0,594,0,592],[1,594,0,593],[0,596,1,595],[0,597,0,595],[0,598,0,596],[0,599,0,597],[0,600,0,598],[0,601,0,599],[0,602,0,600],[-1,-1,0,601],[0,604,-1,-1],[0,605,0,603],[0,606,0,604],[0,607,0,605],[0,608,0,606],[0,609,0,607],[0,610,0,608],[0,611,0,609],[0,612,0,610],[0,613,0,611],[0,614,0,612],[0,615,0,613],[0,616,0,614],[0,617,0,615],[0,618,0,616],[0,619,0,617],[0,620,0,618],[0,621,0,619],[0,622,0,620],[0,623,0,621],[0,624,0,622],[-1,-1,0,623],[-1,-1,-1,-1],[-1,-1,-1,-1],[-1,-1,-1,-1],[-1,-1,-1,-1],[-1,-1,-1,-1],[-1,-1,-1,-1],[-1,-1,-1,-1],[-1,-1,-1,-1],[-1,-1,-1,-1],[-1,-1,-1,-1],[-1,-1,-1,-1],[-1,-1,-1,-1],[-1,-1,-1,-1],[-1,-1,-1,-1],[-1,-1,-1,-1],[-1,-1,-1,-1],[-1,-1,-1,-1],[-1,-1,-1,-1],[-1,-1,-1,-1],[-1,-1,-1,-1],[-1,-1,-1,-1],[-1,-1,-1,-1],[-1,-1,-1,-1],[-1,-1,-1,-1],[-1,-1,-1,-1],[-1,-1,-1,-1],[-1,-1,-1,-1],[-1,-1,-1,-1],[-1,-1,-1,-1],[-1,-1,-1,-1],[-1,-1,-1,-1],[-1,-1,-1,-1],[-1,-1,-1,-1],[-1,-1,-1,-1],[-1,-1,-1,-1],[-1,-1,-1,-1],[-1,-1,-1,-1],[-1,-1,-1,-1],[-1,-1,-1,-1],[-1,-1,-1,-1],[-1,-1,-1,-1],[-1,-1,-1,-1],[-1,-1,-1,-1],[-1,-1,-1,-1],[-1,-1,-1,-1],[-1,-1,-1,-1],[-1,-1,-1,-1]],"scaf":[[-1,-1,-1,-1],[-1,-1,-1,-1],[-1,-1,-1,-1],[-1,-1,-1,-1],[-1,-1,-1,-1],[-1,-1,-1,-1],[-1,-1,-1,-1],[-1,-1,-1,-1],[-1,-1,-1,-1],[-1,-1,-1,-1],[-1,-1,-1,-1],[-1,-1,-1,-1],[1,12,0,13],[0,12,0,14],[0,13,0,15],[0,14,0,16],[0,15,0,17],[0,16,0,18],[0,17,0,19],[0,18,0,20],[0,19,0,21],[0,20,0,22],[0,21,0,23],[0,22,0,24],[0,23,0,25],[0,24,0,26],[0,25,0,27],[0,26,0,28],[0,27,0,29],[0,28,0,30],[0,29,0,31],[0,30,0,32],[0,31,0,33],[0,32,0,34],[0,33,-1,-1],[-1,-1,0,36],[0,35,0,37],[0,36,0,38],[0,37,0,39],[0,38,0,40],[0,39,0,41],[0,40,0,42],[0,41,0,43],[0,42,0,44],[0,43,0,45],[0,44,0,46],[0,45,0,47],[0,46,0,48],[0,47,0,49],[0,48,0,50],[0,49,0,51],[0,50,0,52],[0,51,0,53],[0,52,1,53],[1,54,0,55],[0,54,0,56],[0,55,0,57],[0,56,0,58],[0,57,0,59],[0,58,0,60],[0,59,0,61],[0,60,0,62],[0,61,0,63],[0,62,0,64],[0,63,0,65],[0,64,0,66],[0,65,0,67],[0,66,0,68],[0,67,0,69],[0,68,0,70],[0,69,0,71],[0,70,0,72],[0,71,0,73],[0,72,0,74],[0,73,0,75],[0,74,0,76],[0,75,0,77],[0,76,0,78],[0,77,0,79],[0,78,0,80],[0,79,0,81],[0,80,0,82],[0,81,0,83],[0,82,0,84],[0,83,0,85],[0,84,0,86],[0,85,0,87],[0,86,0,88],[0,87,0,89],[0,88,0,90],[0,89,0,91],[0,90,0,92],[0,91,0,93],[0,92,0,94],[0,93,0,95],[0,94,1,95],[1,96,0,97],[0,96,0,98],[0,97,0,99],[0,98,0,100],[0,99,0,101],[0,100,0,102],[0,101,0,103],[0,102,0,104],[0,103,0,105],[0,104,0,106],[0,105,0,107],[0,106,0,108],[0,107,0,109],[0,108,0,110],[0,109,0,111],[0,110,0,112],[0,111,0,113],[0,112,0,114],[0,113,0,115],[0,114,0,116],[0,115,0,117],[0,116,0,118],[0,117,0,119],[0,118,0,120],[0,119,0,121],[0,120,0,122],[0,121,0,123],[0,122,0,124],[0,123,0,125],[0,124,0,126],[0,125,0,127],[0,126,0,128],[0,127,0,129],[0,128,0,130],[0,129,0,131],[0,130,0,132],[0,131,0,133],[0,132,0,134],[0,133,0,135],[0,134,0,136],[0,135,0,137],[0,136,1,137],[1,138,0,139],[0,138,0,140],[0,139,0,141],[0,140,0,142],[0,141,0,143],[0,142,0,144],[0,143,0,145],[0,144,0,146],[0,145,0,147],[0,146,0,148],[0,147,0,149],[0,148,0,150],[0,149,0,151],[0,150,0,152],[0,151,0,153],[0,152,0,154],[0,153,0,155],[0,154,0,156],[0,155,0,157],[0,156,0,158],[0,157,0,159],[0,158,0,160],[0,159,0,161],[0,160,0,162],[0,161,0,163],[0,162,0,164],[0,163,0,165],[0,164,0,166],[0,165,0,167],[0,166,0,168],[0,167,0,169],[0,168,0,170],[0,169,0,171],[0,170,0,172],[0,171,0,173],[0,172,0,174],[0,173,0,175],[0,174,0,176],[0,175,0,177],[0,176,0,178],[0,177,0,179],[0,178,1,179],[1,180,0,181],[0,180,0,182],[0,181,0,183],[0,182,0,184],[0,183,0,185],[0,184,0,186],[0,185,0,187],[0,186,0,188],[0,187,0,189],[0,188,0,190],[0,189,0,191],[0,190,0,192],[0,191,0,193],[0,192,0,194],[0,193,0,195],[0,194,0,196],[0,195,0,197],[0,196,0,198],[0,197,0,199],[0,198,0,200],[0,199,0,201],[0,200,0,202],[0,201,0,203],[0,202,0,204],[0,203,0,205],[0,204,0,206],[0,205,0,207],[0,206,0,208],[0,207,0,209],[0,208,0,210],[0,209,0,211],[0,210,0,212],[0,211,0,213],[0,212,0,214],[0,213,0,215],[0,214,0,216],[0,215,0,217],[0,216,0,218],[0,217,0,219],[0,218,0,220],[0,219,0,221],[0,220,1,221],[1,222,0,223],[0,222,0,224],[0,223,0,225],[0,224,0,226],[0,225,0,227],[0,226,0,228],[0,227,0,229],[0,228,0,230],[0,229,0,231],[0,230,0,232],[0,231,0,233],[0,232,0,234],[0,233,0,235],[0,234,0,236],[0,235,0,237],[0,236,0,238],[0,237,0,239],[0,238,0,240],[0,239,0,241],[0,240,0,242],[0,241,0,243],[0,242,0,244],[0,243,0,245],[0,244,0,246],[0,245,0,247],[0,246,0,248],[0,247,0,249],[0,248,0,250],[0,249,0,251],[0,250,0,252],[0,251,0,253],[0,252,0,254],[0,253,0,255],[0,254,0,256],[0,255,0,257],[0,256,0,258],[0,257,0,259],[0,258,0,260],[0,259,0,261],[0,260,0,262],[0,261,0,263],[0,262,1,263],[1,264,0,265],[0,264,0,266],[0,265,0,267],[0,266,0,268],[0,267,0,269],[0,268,0,270],[0,269,0,271],[0,270,0,272],[0,271,0,273],[0,272,0,274],[0,273,0,275],[0,274,0,276],[0,275,0,277],[0,276,0,278],[0,277,0,279],[0,278,0,280],[0,279,0,281],[0,280,0,282],[0,281,0,283],[0,282,0,284],[0,283,0,285],[0,284,0,286],[0,285,0,287],[0,286,0,288],[0,287,0,289],[0,288,0,290],[0,289,0,291],[0,290,0,292],[0,291,0,293],[0,292,0,294],[0,293,0,295],[0,294,0,296],[0,295,0,297],[0,296,0,298],[0,297,0,299],[0,298,0,300],[0,299,0,301],[0,300,0,302],[0,301,0,303],[0,302,0,304],[0,303,0,305],[0,304,1,305],[1,306,0,307],[0,306,0,308],[0,307,0,309],[0,308,0,310],[0,309,0,311],[0,310,0,312],[0,311,0,313],[0,312,0,314],[0,313,0,315],[0,314,0,316],[0,315,0,317],[0,316,0,318],[0,317,0,319],[0,318,0,320],[0,319,0,321],[0,320,0,322],[0,321,0,323],[0,322,0,324],[0,323,0,325],[0,324,0,326],[0,325,0,327],[0,326,0,328],[0,327,0,329],[0,328,0,330],[0,329,0,331],[0,330,0,332],[0,331,0,333],[0,332,0,334],[0,333,0,335],[0,334,0,336],[0,335,0,337],[0,336,0,338],[0,337,0,339],[0,338,0,340],[0,339,0,341],[0,340,0,342],[0,341,0,343],[0,342,0,344],[0,343,0,345],[0,344,0,346],[0,345,0,347],[0,346,1,347],[1,348,0,349],[0,348,0,350],[0,349,0,351],[0,350,0,352],[0,351,0,353],[0,352,0,354],[0,353,0,355],[0,354,0,356],[0,355,0,357],[0,356,0,358],[0,357,0,359],[0,358,0,360],[0,359,0,361],[0,360,0,362],[0,361,0,363],[0,362,0,364],[0,363,0,365],[0,364,0,366],[0,365,0,367],[0,366,0,368],[0,367,0,369],[0,368,0,370],[0,369,0,371],[0,370,0,372],[0,371,0,373],[0,372,0,374],[0,373,0,375],[0,374,0,376],[0,375,0,377],[0,376,0,378],[0,377,0,379],[0,378,0,380],[0,379,0,381],[0,380,0,382],[0,381,0,383],[0,382,0,384],[0,383,0,385],[0,384,0,386],[0,385,0,387],[0,386,0,388],[0,387,0,389],[0,388,1,389],[1,390,0,391],[0,390,0,392],[0,391,0,393],[0,392,0,394],[0,393,0,395],[0,394,0,396],[0,395,0,397],[0,396,0,398],[0,397,0,399],[0,398,0,400],[0,399,0,401],[0,400,0,402],[0,401,0,403],[0,402,0,404],[0,403,0,405],[0,404,0,406],[0,405,0,407],[0,406,0,408],[0,407,0,409],[0,408,0,410],[0,409,0,411],[0,410,0,412],[0,411,0,413],[0,412,0,414],[0,413,0,415],[0,414,0,416],[0,415,0,417],[0,416,0,418],[0,417,0,419],[0,418,0,420],[0,419,0,421],[0,420,0,422],[0,421,0,423],[0,422,0,424],[0,423,0,425],[0,424,0,426],[0,425,0,427],[0,426,0,428],[0,427,0,429],[0,428,0,430],[0,429,0,431],[0,430,1,431],[1,432,0,433],[0,432,0,434],[0,433,0,435],[0,434,0,436],[0,435,0,437],[0,436,0,438],[0,437,0,439],[0,438,0,440],[0,439,0,441],[0,440,0,442],[0,441,0,443],[0,442,0,444],[0,443,0,445],[0,444,0,446],[0,445,0,447],[0,446,0,448],[0,447,0,449],[0,448,0,450],[0,449,0,451],[0,450,0,452],[0,451,0,453],[0,452,0,454],[0,453,0,455],[0,454,0,456],[0,455,0,457],[0,456,0,458],[0,457,0,459],[0,458,0,460],[0,459,0,461],[0,460,0,462],[0,461,0,463],[0,462,0,464],[0,463,0,465],[0,464,0,466],[0,465,0,467],[0,466,0,468],[0,467,0,469],[0,468,0,470],[0,469,0,471],[0,470,0,472],[0,471,0,473],[0,472,1,473],[1,474,0,475],[0,474,0,476],[0,475,0,477],[0,476,0,478],[0,477,0,479],[0,478,0,480],[0,479,0,481],[0,480,0,482],[0,481,0,483],[0,482,0,484],[0,483,0,485],[0,484,0,486],[0,485,0,487],[0,486,0,488],[0,487,0,489],[0,488,0,490],[0,489,0,491],[0,490,0,492],[0,491,0,493],[0,492,0,494],[0,493,0,495],[0,494,0,496],[0,495,0,497],[0,496,0,498],[0,497,0,499],[0,498,0,500],[0,499,0,501],[0,500,0,502],[0,501,0,503],[0,502,0,504],[0,503,0,505],[0,504,1,505],[1,506,0,507],[0,506,0,508],[0,507,0,509],[0,508,0,510],[0,509,0,511],[0,510,0,512],[0,511,0,513],[0,512,0,514],[0,513,0,515],[0,514,0,516],[0,515,0,517],[0,516,0,518],[0,517,0,519],[0,518,0,520],[0,519,0,521],[0,520,0,522],[0,521,0,523],[0,522,0,524],[0,523,0,525],[0,524,0,526],[0,525,0,527],[0,526,0,528],[0,527,0,529],[0,528,0,530],[0,529,0,531],[0,530,0,532],[0,531,0,533],[0,532,0,534],[0,533,0,535],[0,534,0,536],[0,535,0,537],[0,536,0,538],[0,537,0,539],[0,538,0,540],[0,539,0,541],[0,540,0,542],[0,541,0,543],[0,542,0,544],[0,543,0,545],[0,544,0,546],[0,545,0,547],[0,546,0,548],[0,547,0,549],[0,548,0,550],[0,549,0,551],[0,550,0,552],[0,551,0,553],[0,552,0,554],[0,553,0,555],[0,554,0,556],[0,555,0,557],[0,556,1,557],[1,558,0,559],[0,558,0,560],[0,559,0,561],[0,560,0,562],[0,561,0,563],[0,562,0,564],[0,563,0,565],[0,564,0,566],[0,565,0,567],[0,566,0,568],[0,567,0,569],[0,568,0,570],[0,569,0,571],[0,570,0,572],[0,571,0,573],[0,572,0,574],[0,573,0,575],[0,574,0,576],[0,575,0,577],[0,576,0,578],[0,577,0,579],[0,578,0,580],[0,579,0,581],[0,580,0,582],[0,581,0,583],[0,582,0,584],[0,583,0,585],[0,584,0,586],[0,585,0,587],[0,586,0,588],[0,587,0,589],[0,588,0,590],[0,589,0,591],[0,590,0,592],[0,591,0,593],[0,592,0,594],[0,593,0,595],[0,594,0,596],[0,595,0,597],[0,596,0,598],[0,597,0,599],[0,598,0,600],[0,599,0,601],[0,600,0,602],[0,601,0,603],[0,602,0,604],[0,603,0,605],[0,604,0,606],[0,605,0,607],[0,606,0,608],[0,607,0,609],[0,608,0,610],[0,609,0,611],[0,610,0,612],[0,611,0,613],[0,612,0,614],[0,613,0,615],[0,614,0,616],[0,615,0,617],[0,616,0,618],[0,617,0,619],[0,618,0,620],[0,619,1,620],[-1,-1,-1,-1],[-1,-1,-1,-1],[-1,-1,-1,-1],[-1,-1,-1,-1],[-1,-1,-1,-1],[-1,-1,-1,-1],[-1,-1,-1,-1],[-1,-1,-1,-1],[-1,-1,-1,-1],[-1,-1,-1,-1],[-1,-1,-1,-1],[-1,-1,-1,-1],[-1,-1,-1,-1],[-1,-1,-1,-1],[-1,-1,-1,-1],[-1,-1,-1,-1],[-1,-1,-1,-1],[-1,-1,-1,-1],[-1,-1,-1,-1],[-1,-1,-1,-1],[-1,-1,-1,-1],[-1,-1,-1,-1],[-1,-1,-1,-1],[-1,-1,-1,-1],[-1,-1,-1,-1],[-1,-1,-1,-1],[-1,-1,-1,-1],[-1,-1,-1,-1],[-1,-1,-1,-1],[-1,-1,-1,-1],[-1,-1,-1,-1],[-1,-1,-1,-1],[-1,-1,-1,-1],[-1,-1,-1,-1],[-1,-1,-1,-1],[-1,-1,-1,-1],[-1,-1,-1,-1],[-1,-1,-1,-1],[-1,-1,-1,-1],[-1,-1,-1,-1],[-1,-1,-1,-1],[-1,-1,-1,-1],[-1,-1,-1,-1],[-1,-1,-1,-1],[-1,-1,-1,-1],[-1,-1,-1,-1],[-1,-1,-1,-1],[-1,-1,-1,-1],[-1,-1,-1,-1],[-1,-1,-1,-1],[-1,-1,-1,-1]],"scafLoop":[],"row":14},{"stapLoop":[],"stap_colors":[[8,3355443],[50,8947848],[78,16204552],[92,16204552],[134,8947848],[176,8947848],[218,8947848],[260,8947848],[287,16204552],[302,16204552],[312,16204552],[344,8947848],[386,8947848],[424,8947848],[470,8947848],[513,8947848],[554,16204552]],"loop":[0,0,0,0,0,0,0,0,0,0,0,0,0,0,0,0,0,0,0,0,0,0,0,0,0,0,0,0,0,0,0,0,0,0,0,0,0,0,0,0,0,0,0,0,0,0,0,0,0,0,0,0,0,0,0,0,0,0,0,0,0,0,0,0,0,0,0,0,0,0,0,0,0,0,0,0,0,0,0,0,0,0,0,0,0,0,0,0,0,0,0,0,0,0,0,0,0,0,0,0,0,0,0,0,0,0,0,0,0,0,0,0,0,0,0,0,0,0,0,0,0,0,0,0,0,0,0,0,0,0,0,0,0,0,0,0,0,0,0,0,0,0,0,0,0,0,0,0,0,0,0,0,0,0,0,0,0,0,0,0,0,0,0,0,0,0,0,0,0,0,0,0,0,0,0,0,0,0,0,0,0,0,0,0,0,0,0,0,0,0,0,0,0,0,0,0,0,0,0,0,0,0,0,0,0,0,0,0,0,0,0,0,0,0,0,0,0,0,0,0,0,0,0,0,0,0,0,0,0,0,0,0,0,0,0,0,0,0,0,0,0,0,0,0,0,0,0,0,0,0,0,0,0,0,0,0,0,0,0,0,0,0,0,0,0,0,0,0,0,0,0,0,0,0,0,0,0,0,0,0,0,0,0,0,0,0,0,0,0,0,0,0,0,0,0,0,0,0,0,0,0,0,0,0,0,0,0,0,0,0,0,0,0,0,0,0,0,0,0,0,0,0,0,0,0,0,0,0,0,0,0,0,0,0,0,0,0,0,0,0,0,0,0,0,0,0,0,0,0,0,0,0,0,0,0,0,0,0,0,0,0,0,0,0,0,0,0,0,0,0,0,0,0,0,0,0,0,0,0,0,0,0,0,0,0,0,0,0,0,0,0,0,0,0,0,0,0,0,0,0,0,0,0,0,0,0,0,0,0,0,0,0,0,0,0,0,0,0,0,0,0,0,0,0,0,0,0,0,0,0,0,0,0,0,0,0,0,0,0,0,0,0,0,0,0,0,0,0,0,0,0,0,0,0,0,0,0,0,0,0,0,0,0,0,0,0,0,0,0,0,0,0,0,0,0,0,0,0,0,0,0,0,0,0,0,0,0,0,0,0,0,0,0,0,0,0,0,0,0,0,0,0,0,0,0,0,0,0,0,0,0,0,0,0,0,0,0,0,0,0,0,0,0,0,0,0,0,0,0,0,0,0,0,0,0,0,0,0,0,0,0,0,0,0,0,0,0,0,0,0,0,0,0,0,0,0,0,0,0,0,0,0,0,0,0,0,0,0,0,0,0,0,0,0,0,0,0,0,0,0,0,0,0,0,0,0,0,0,0,0,0,0,0,0,0,0,0,0,0,0,0,0,0,0,0,0,0,0,0,0,0,0,0,0,0,0,0,0,0,0,0,0,0,0,0,0,0,0,0,0,0,0,0,0,0,0,0,0,0,0,0,0,0,0,0,0,0,0,0,0,0,0,0,0,0,0,0,0,0,0,0,0,0,0,0,0,0,0,0,0,0,0],"skip":[0,0,0,0,0,0,0,0,0,0,0,0,0,0,0,0,0,0,0,0,0,0,0,0,0,0,0,0,0,0,0,0,0,0,0,0,0,0,0,0,0,0,0,0,0,0,0,0,0,0,0,0,0,0,0,0,0,0,0,0,0,0,0,0,0,0,0,0,0,0,0,0,0,0,0,0,0,0,0,0,0,0,0,0,0,0,0,0,0,0,0,0,0,0,0,0,0,0,0,0,0,0,0,0,0,0,0,0,0,0,0,0,0,0,0,0,0,0,0,0,0,0,0,0,0,0,0,0,0,0,0,0,0,0,0,0,0,0,0,0,0,0,0,0,0,0,0,0,0,0,0,0,0,0,0,0,0,0,0,0,0,0,0,0,0,0,0,0,0,0,0,0,0,0,0,0,0,0,0,0,0,0,0,0,0,0,0,0,0,0,0,0,0,0,0,0,0,0,0,0,0,0,0,0,0,0,0,0,0,0,0,0,0,0,0,0,0,0,0,0,0,0,0,0,0,0,0,0,0,0,0,0,0,0,0,0,0,0,0,0,0,0,0,0,0,0,0,0,0,0,0,0,0,0,0,0,0,0,0,0,0,0,0,0,0,0,0,0,0,0,0,0,0,0,0,0,0,0,0,0,0,0,0,0,0,0,0,0,0,0,0,0,0,0,0,0,0,0,0,0,0,0,0,0,0,0,0,0,0,0,0,0,0,0,0,0,0,0,0,0,0,0,0,0,0,0,0,0,0,0,0,0,0,0,0,0,0,0,0,0,0,0,0,0,0,0,0,0,0,0,0,0,0,0,0,0,0,0,0,0,0,0,0,0,0,0,0,0,0,0,0,0,0,0,0,0,0,0,0,0,0,0,0,0,0,0,0,0,0,0,0,0,0,0,0,0,0,0,0,0,0,0,0,0,0,0,0,0,0,0,0,0,0,0,0,0,0,0,0,0,0,0,0,0,0,0,0,0,0,0,0,0,0,0,0,0,0,0,0,0,0,0,0,0,0,0,0,0,0,0,0,0,0,0,0,0,0,0,0,0,0,0,0,0,0,0,0,0,0,0,0,0,0,0,0,0,0,0,0,0,0,0,0,0,0,0,0,0,0,0,0,0,0,0,0,0,0,0,0,0,0,0,0,0,0,0,0,0,0,0,0,0,0,0,0,0,0,0,0,0,0,0,0,0,0,0,0,0,0,0,0,0,0,0,0,0,0,0,0,0,0,0,0,0,0,0,0,0,0,0,0,0,0,0,0,0,0,0,0,0,0,0,0,0,0,0,0,0,0,0,0,0,0,0,0,0,0,0,0,0,0,0,0,0,0,0,0,0,0,0,0,0,0,0,0,0,0,0,0,0,0,0,0,0,0,0,0,0,0,0,0,0,0,0,0,0,0,0,0,0,0,0,0,0,0,0,0,0,0,0,0,0,0,0,0,0,0,0,0,0,0,0,0,0,0,0,0,0,0,0,0,0,0,0,0,0,0,0,0,0,0,0,0,0,0,0,0,0,0,0,0,0],"num":1,"col":15,"stap":[[-1,-1,-1,-1],[-1,-1,-1,-1],[-1,-1,-1,-1],[-1,-1,-1,-1],[-1,-1,-1,-1],[-1,-1,-1,-1],[-1,-1,-1,-1],[-1,-1,-1,-1],[-1,-1,1,9],[1,8,1,10],[1,9,1,11],[1,10,1,12],[1,11,1,13],[1,12,1,14],[1,13,1,15],[1,14,1,16],[1,15,1,17],[1,16,1,18],[1,17,1,19],[1,18,1,20],[1,19,1,21],[1,20,1,22],[1,21,1,23],[1,22,1,24],[1,23,1,25],[1,24,1,26],[1,25,1,27],[1,26,0,27],[0,28,1,29],[1,28,1,30],[1,29,1,31],[1,30,1,32],[1,31,1,33],[1,32,1,34],[1,33,1,35],[1,34,1,36],[1,35,1,37],[1,36,1,38],[1,37,1,39],[1,38,1,40],[1,39,1,41],[1,40,10,41],[10,42,1,43],[1,42,1,44],[1,43,1,45],[1,44,1,46],[1,45,1,47],[1,46,1,48],[1,47,1,49],[1,48,-1,-1],[-1,-1,1,51],[1,50,1,52],[1,51,1,53],[1,52,1,54],[1,53,1,55],[1,54,2,55],[2,56,1,57],[1,56,1,58],[1,57,1,59],[1,58,1,60],[1,59,1,61],[1,60,1,62],[1,61,10,62],[10,63,1,64],[1,63,1,65],[1,64,1,66],[1,65,1,67],[1,66,1,68],[1,67,1,69],[1,68,0,69],[0,70,1,71],[1,70,1,72],[1,71,1,73],[1,72,1,74],[1,73,1,75],[1,74,1,76],[1,75,1,77],[1,76,-1,-1],[-1,-1,1,79],[1,78,1,80],[1,79,1,81],[1,80,1,82],[1,81,1,83],[1,82,10,83],[10,84,1,85],[1,84,1,86],[1,85,1,87],[1,86,1,88],[1,87,1,89],[1,88,1,90],[1,89,1,91],[1,90,-1,-1],[-1,-1,1,93],[1,92,1,94],[1,93,1,95],[1,94,1,96],[1,95,1,97],[1,96,2,97],[2,98,1,99],[1,98,1,100],[1,99,1,101],[1,100,1,102],[1,101,1,103],[1,102,1,104],[1,103,10,104],[10,105,1,106],[1,105,1,107],[1,106,1,108],[1,107,1,109],[1,108,1,110],[1,109,1,111],[1,110,0,111],[0,112,1,113],[1,112,1,114],[1,113,1,115],[1,114,1,116],[1,115,1,117],[1,116,1,118],[1,117,1,119],[1,118,1,120],[1,119,1,121],[1,120,1,122],[1,121,1,123],[1,122,1,124],[1,123,1,125],[1,124,10,125],[10,126,1,127],[1,126,1,128],[1,127,1,129],[1,128,1,130],[1,129,1,131],[1,130,1,132],[1,131,1,133],[1,132,-1,-1],[-1,-1,1,135],[1,134,1,136],[1,135,1,137],[1,136,1,138],[1,137,1,139],[1,138,2,139],[2,140,1,141],[1,140,1,142],[1,141,1,143],[1,142,1,144],[1,143,1,145],[1,144,1,146],[1,145,10,146],[10,147,1,148],[1,147,1,149],[1,148,1,150],[1,149,1,151],[1,150,1,152],[1,151,1,153],[1,152,0,153],[0,154,1,155],[1,154,1,156],[1,155,1,157],[1,156,1,158],[1,157,1,159],[1,158,1,160],[1,159,1,161],[1,160,1,162],[1,161,1,163],[1,162,1,164],[1,163,1,165],[1,164,1,166],[1,165,1,167],[1,166,10,167],[10,168,1,169],[1,168,1,170],[1,169,1,171],[1,170,1,172],[1,171,1,173],[1,172,1,174],[1,173,1,175],[1,174,-1,-1],[-1,-1,1,177],[1,176,1,178],[1,177,1,179],[1,178,1,180],[1,179,1,181],[1,180,2,181],[2,182,1,183],[1,182,1,184],[1,183,1,185],[1,184,1,186],[1,185,1,187],[1,186,1,188],[1,187,10,188],[10,189,1,190],[1,189,1,191],[1,190,1,192],[1,191,1,193],[1,192,1,194],[1,193,1,195],[1,194,0,195],[0,196,1,197],[1,196,1,198],[1,197,1,199],[1,198,1,200],[1,199,1,201],[1,200,1,202],[1,201,1,203],[1,202,1,204],[1,203,1,205],[1,204,1,206],[1,205,1,207],[1,206,1,208],[1,207,1,209],[1,208,10,209],[10,210,1,211],[1,210,1,212],[1,211,1,213],[1,212,1,214],[1,213,1,215],[1,214,1,216],[1,215,1,217],[1,216,-1,-1],[-1,-1,1,219],[1,218,1,220],[1,219,1,221],[1,220,1,222],[1,221,1,223],[1,222,2,223],[2,224,1,225],[1,224,1,226],[1,225,1,227],[1,226,1,228],[1,227,1,229],[1,228,1,230],[1,229,10,230],[10,231,1,232],[1,231,1,233],[1,232,1,234],[1,233,1,235],[1,234,1,236],[1,235,1,237],[1,236,0,237],[0,238,1,239],[1,238,1,240],[1,239,1,241],[1,240,1,242],[1,241,1,243],[1,242,1,244],[1,243,1,245],[1,244,1,246],[1,245,1,247],[1,246,1,248],[1,247,1,249],[1,248,1,250],[1,249,1,251],[1,250,10,251],[10,252,1,253],[1,252,1,254],[1,253,1,255],[1,254,1,256],[1,255,1,257],[1,256,1,258],[1,257,1,259],[1,258,-1,-1],[-1,-1,1,261],[1,260,1,262],[1,261,1,263],[1,262,1,264],[1,263,1,265],[1,264,2,265],[2,266,1,267],[1,266,1,268],[1,267,1,269],[1,268,1,270],[1,269,1,271],[1,270,1,272],[1,271,10,272],[10,273,1,274],[1,273,1,275],[1,274,1,276],[1,275,1,277],[1,276,1,278],[1,277,1,279],[1,278,0,279],[0,280,1,281],[1,280,1,282],[1,281,1,283],[1,282,1,284],[1,283,1,285],[1,284,1,286],[1,285,-1,-1],[-1,-1,1,288],[1,287,1,289],[1,288,1,290],[1,289,1,291],[1,290,1,292],[1,291,1,293],[1,292,10,293],[10,294,1,295],[1,294,1,296],[1,295,1,297],[1,296,1,298],[1,297,1,299],[1,298,1,300],[1,299,1,301],[1,300,-1,-1],[-1,-1,1,303],[1,302,1,304],[1,303,1,305],[1,304,1,306],[1,305,1,307],[1,306,2,307],[2,308,1,309],[1,308,1,310],[1,309,1,311],[1,310,-1,-1],[-1,-1,1,313],[1,312,1,314],[1,313,10,314],[10,315,1,316],[1,315,1,317],[1,316,1,318],[1,317,1,319],[1,318,1,320],[1,319,1,321],[1,320,0,321],[0,322,1,323],[1,322,1,324],[1,323,1,325],[1,324,1,326],[1,325,1,327],[1,326,1,328],[1,327,1,329],[1,328,1,330],[1,329,1,331],[1,330,1,332],[1,331,1,333],[1,332,1,334],[1,333,1,335],[1,334,10,335],[10,336,1,337],[1,336,1,338],[1,337,1,339],[1,338,1,340],[1,339,1,341],[1,340,1,342],[1,341,1,343],[1,342,-1,-1],[-1,-1,1,345],[1,344,1,346],[1,345,1,347],[1,346,1,348],[1,347,1,349],[1,348,2,349],[2,350,1,351],[1,350,1,352],[1,351,1,353],[1,352,1,354],[1,353,1,355],[1,354,1,356],[1,355,10,356],[10,357,1,358],[1,357,1,359],[1,358,1,360],[1,359,1,361],[1,360,1,362],[1,361,1,363],[1,362,0,363],[0,364,1,365],[1,364,1,366],[1,365,1,367],[1,366,1,368],[1,367,1,369],[1,368,1,370],[1,369,1,371],[1,370,1,372],[1,371,1,373],[1,372,1,374],[1,373,1,375],[1,374,1,376],[1,375,1,377],[1,376,10,377],[10,378,1,379],[1,378,1,380],[1,379,1,381],[1,380,1,382],[1,381,1,383],[1,382,1,384],[1,383,1,385],[1,384,-1,-1],[-1,-1,1,387],[1,386,1,388],[1,387,1,389],[1,388,1,390],[1,389,1,391],[1,390,2,391],[2,392,1,393],[1,392,1,394],[1,393,1,395],[1,394,1,396],[1,395,1,397],[1,396,1,398],[1,397,10,398],[10,399,1,400],[1,399,1,401],[1,400,1,402],[1,401,1,403],[1,402,1,404],[1,403,1,405],[1,404,0,405],[0,406,1,407],[1,406,1,408],[1,407,1,409],[1,408,1,410],[1,409,1,411],[1,410,1,412],[1,411,1,413],[1,412,1,414],[1,413,1,415],[1,414,1,416],[1,415,1,417],[1,416,1,418],[1,417,1,419],[1,418,10,419],[10,420,1,421],[1,420,1,422],[1,421,1,423],[1,422,-1,-1],[-1,-1,1,425],[1,424,1,426],[1,425,1,427],[1,426,1,428],[1,427,1,429],[1,428,1,430],[1,429,1,431],[1,430,1,432],[1,431,1,433],[1,432,2,433],[2,434,1,435],[1,434,1,436],[1,435,1,437],[1,436,1,438],[1,437,1,439],[1,438,1,440],[1,439,10,440],[10,441,1,442],[1,441,1,443],[1,442,1,444],[1,443,1,445],[1,444,1,446],[1,445,1,447],[1,446,0,447],[0,448,1,449],[1,448,1,450],[1,449,1,451],[1,450,1,452],[1,451,1,453],[1,452,1,454],[1,453,1,455],[1,454,1,456],[1,455,1,457],[1,456,1,458],[1,457,1,459],[1,458,1,460],[1,459,1,461],[1,460,10,461],[10,462,1,463],[1,462,1,464],[1,463,1,465],[1,464,1,466],[1,465,1,467],[1,466,1,468],[1,467,1,469],[1,468,-1,-1],[-1,-1,1,471],[1,470,1,472],[1,471,1,473],[1,472,1,474],[1,473,1,475],[1,474,2,475],[2,476,1,477],[1,476,1,478],[1,477,1,479],[1,478,1,480],[1,479,1,481],[1,480,1,482],[1,481,10,482],[10,483,1,484],[1,483,1,485],[1,484,1,486],[1,485,1,487],[1,486,1,488],[1,487,1,489],[1,488,0,489],[0,490,1,491],[1,490,1,492],[1,491,1,493],[1,492,1,494],[1,493,1,495],[1,494,1,496],[1,495,1,497],[1,496,1,498],[1,497,1,499],[1,498,1,500],[1,499,1,501],[1,500,1,502],[1,501,1,503],[1,502,10,503],[10,504,1,505],[1,504,1,506],[1,505,1,507],[1,506,1,508],[1,507,1,509],[1,508,1,510],[1,509,1,511],[1,510,1,512],[1,511,-1,-1],[-1,-1,1,514],[1,513,1,515],[1,514,1,516],[1,515,1,517],[1,516,2,517],[2,518,1,519],[1,518,1,520],[1,519,1,521],[1,520,1,522],[1,521,1,523],[1,522,1,524],[1,523,10,524],[10,525,1,526],[1,525,1,527],[1,526,1,528],[1,527,1,529],[1,528,1,530],[1,529,1,531],[1,530,0,531],[0,532,1,533],[1,532,1,534],[1,533,1,535],[1,534,1,536],[1,535,1,537],[1,536,1,538],[1,537,1,539],[1,538,1,540],[1,539,1,541],[1,540,1,542],[1,541,1,543],[1,542,1,544],[1,543,1,545],[1,544,10,545],[10,546,1,547],[1,546,1,548],[1,547,1,549],[1,548,1,550],[1,549,1,551],[1,550,1,552],[1,551,1,553],[1,552,-1,-1],[-1,-1,1,555],[1,554,1,556],[1,555,1,557],[1,556,1,558],[1,557,1,559],[1,558,2,559],[2,560,1,561],[1,560,1,562],[1,561,1,563],[1,562,1,564],[1,563,1,565],[1,564,1,566],[1,565,10,566],[10,567,1,568],[1,567,1,569],[1,568,1,570],[1,569,1,571],[1,570,1,572],[1,571,1,573],[1,572,0,573],[0,574,1,575],[1,574,1,576],[1,575,1,577],[1,576,1,578],[1,577,1,579],[1,578,1,580],[1,579,1,581],[1,580,1,582],[1,581,1,583],[1,582,1,584],[1,583,1,585],[1,584,1,586],[1,585,1,587],[1,586,10,587],[10,588,1,589],[1,588,1,590],[1,589,1,591],[1,590,1,592],[1,591,1,593],[1,592,1,594],[1,593,0,594],[0,595,1,596],[1,595,1,597],[1,596,1,598],[1,597,1,599],[1,598,1,600],[1,599,1,601],[1,600,2,601],[2,602,1,603],[1,602,1,604],[1,603,1,605],[1,604,1,606],[1,605,1,607],[1,606,1,608],[1,607,10,608],[10,609,1,610],[1,609,1,611],[1,610,1,612],[1,611,1,613],[1,612,1,614],[1,613,1,615],[1,614,1,616],[1,615,1,617],[1,616,1,618],[1,617,1,619],[1,618,1,620],[1,619,1,621],[1,620,1,622],[1,621,1,623],[1,622,1,624],[1,623,-1,-1],[-1,-1,-1,-1],[-1,-1,-1,-1],[-1,-1,-1,-1],[-1,-1,-1,-1],[-1,-1,-1,-1],[-1,-1,-1,-1],[-1,-1,-1,-1],[-1,-1,-1,-1],[-1,-1,-1,-1],[-1,-1,-1,-1],[-1,-1,-1,-1],[-1,-1,-1,-1],[-1,-1,-1,-1],[-1,-1,-1,-1],[-1,-1,-1,-1],[-1,-1,-1,-1],[-1,-1,-1,-1],[-1,-1,-1,-1],[-1,-1,-1,-1],[-1,-1,-1,-1],[-1,-1,-1,-1],[-1,-1,-1,-1],[-1,-1,-1,-1],[-1,-1,-1,-1],[-1,-1,-1,-1],[-1,-1,-1,-1],[-1,-1,-1,-1],[-1,-1,-1,-1],[-1,-1,-1,-1],[-1,-1,-1,-1],[-1,-1,-1,-1],[-1,-1,-1,-1],[-1,-1,-1,-1],[-1,-1,-1,-1],[-1,-1,-1,-1],[-1,-1,-1,-1],[-1,-1,-1,-1],[-1,-1,-1,-1],[-1,-1,-1,-1],[-1,-1,-1,-1],[-1,-1,-1,-1],[-1,-1,-1,-1],[-1,-1,-1,-1],[-1,-1,-1,-1],[-1,-1,-1,-1],[-1,-1,-1,-1],[-1,-1,-1,-1]],"scaf":[[-1,-1,-1,-1],[-1,-1,-1,-1],[-1,-1,-1,-1],[-1,-1,-1,-1],[-1,-1,-1,-1],[-1,-1,-1,-1],[-1,-1,-1,-1],[-1,-1,-1,-1],[-1,-1,-1,-1],[-1,-1,-1,-1],[-1,-1,-1,-1],[-1,-1,-1,-1],[1,13,0,12],[1,14,1,12],[1,15,1,13],[1,16,1,14],[1,17,1,15],[1,18,1,16],[1,19,1,17],[1,20,1,18],[1,21,1,19],[1,22,1,20],[1,23,1,21],[1,24,1,22],[1,25,1,23],[1,26,1,24],[1,27,1,25],[1,28,1,26],[1,29,1,27],[1,30,1,28],[1,31,1,29],[1,32,1,30],[1,33,1,31],[1,34,1,32],[1,35,1,33],[1,36,1,34],[1,37,1,35],[1,38,1,36],[1,39,1,37],[2,39,1,38],[1,41,2,40],[1,42,1,40],[1,43,1,41],[1,44,1,42],[1,45,1,43],[1,46,1,44],[1,47,1,45],[1,48,1,46],[1,49,1,47],[1,50,1,48],[1,51,1,49],[1,52,1,50],[1,53,1,51],[0,53,1,52],[1,55,0,54],[1,56,1,54],[1,57,1,55],[1,58,1,56],[1,59,1,57],[1,60,1,58],[1,61,1,59],[1,62,1,60],[1,63,1,61],[1,64,1,62],[1,65,1,63],[1,66,1,64],[1,67,1,65],[1,68,1,66],[1,69,1,67],[1,70,1,68],[1,71,1,69],[1,72,1,70],[1,73,1,71],[1,74,1,72],[1,75,1,73],[1,76,1,74],[1,77,1,75],[1,78,1,76],[1,79,1,77],[1,80,1,78],[1,81,1,79],[2,81,1,80],[1,83,2,82],[1,84,1,82],[1,85,1,83],[1,86,1,84],[1,87,1,85],[1,88,1,86],[1,89,1,87],[1,90,1,88],[1,91,1,89],[1,92,1,90],[1,93,1,91],[1,94,1,92],[1,95,1,93],[0,95,1,94],[1,97,0,96],[1,98,1,96],[1,99,1,97],[1,100,1,98],[1,101,1,99],[1,102,1,100],[1,103,1,101],[1,104,1,102],[1,105,1,103],[1,106,1,104],[1,107,1,105],[1,108,1,106],[1,109,1,107],[1,110,1,108],[1,111,1,109],[1,112,1,110],[1,113,1,111],[1,114,1,112],[1,115,1,113],[1,116,1,114],[1,117,1,115],[1,118,1,116],[1,119,1,117],[1,120,1,118],[1,121,1,119],[1,122,1,120],[1,123,1,121],[2,123,1,122],[1,125,2,124],[1,126,1,124],[1,127,1,125],[1,128,1,126],[1,129,1,127],[1,130,1,128],[1,131,1,129],[1,132,1,130],[1,133,1,131],[1,134,1,132],[1,135,1,133],[1,136,1,134],[1,137,1,135],[0,137,1,136],[1,139,0,138],[1,140,1,138],[1,141,1,139],[1,142,1,140],[1,143,1,141],[1,144,1,142],[1,145,1,143],[1,146,1,144],[1,147,1,145],[1,148,1,146],[1,149,1,147],[1,150,1,148],[1,151,1,149],[1,152,1,150],[1,153,1,151],[1,154,1,152],[1,155,1,153],[1,156,1,154],[1,157,1,155],[1,158,1,156],[1,159,1,157],[1,160,1,158],[1,161,1,159],[1,162,1,160],[1,163,1,161],[1,164,1,162],[1,165,1,163],[2,165,1,164],[1,167,2,166],[1,168,1,166],[1,169,1,167],[1,170,1,168],[1,171,1,169],[1,172,1,170],[1,173,1,171],[1,174,1,172],[1,175,1,173],[1,176,1,174],[1,177,1,175],[1,178,1,176],[1,179,1,177],[0,179,1,178],[1,181,0,180],[1,182,1,180],[1,183,1,181],[1,184,1,182],[1,185,1,183],[1,186,1,184],[1,187,1,185],[1,188,1,186],[1,189,1,187],[1,190,1,188],[1,191,1,189],[1,192,1,190],[1,193,1,191],[1,194,1,192],[1,195,1,193],[1,196,1,194],[1,197,1,195],[1,198,1,196],[1,199,1,197],[1,200,1,198],[1,201,1,199],[1,202,1,200],[1,203,1,201],[1,204,1,202],[1,205,1,203],[1,206,1,204],[1,207,1,205],[2,207,1,206],[1,209,2,208],[1,210,1,208],[1,211,1,209],[1,212,1,210],[1,213,1,211],[1,214,1,212],[1,215,1,213],[1,216,1,214],[1,217,1,215],[1,218,1,216],[1,219,1,217],[1,220,1,218],[1,221,1,219],[0,221,1,220],[1,223,0,222],[1,224,1,222],[1,225,1,223],[1,226,1,224],[1,227,1,225],[1,228,1,226],[1,229,1,227],[1,230,1,228],[1,231,1,229],[1,232,1,230],[1,233,1,231],[1,234,1,232],[1,235,1,233],[1,236,1,234],[1,237,1,235],[1,238,1,236],[1,239,1,237],[1,240,1,238],[1,241,1,239],[1,242,1,240],[1,243,1,241],[1,244,1,242],[1,245,1,243],[1,246,1,244],[1,247,1,245],[1,248,1,246],[1,249,1,247],[2,249,1,248],[1,251,2,250],[1,252,1,250],[1,253,1,251],[1,254,1,252],[1,255,1,253],[1,256,1,254],[1,257,1,255],[1,258,1,256],[1,259,1,257],[1,260,1,258],[1,261,1,259],[1,262,1,260],[1,263,1,261],[0,263,1,262],[1,265,0,264],[1,266,1,264],[1,267,1,265],[1,268,1,266],[1,269,1,267],[1,270,1,268],[1,271,1,269],[1,272,1,270],[1,273,1,271],[1,274,1,272],[1,275,1,273],[1,276,1,274],[1,277,1,275],[1,278,1,276],[1,279,1,277],[1,280,1,278],[1,281,1,279],[1,282,1,280],[1,283,1,281],[1,284,1,282],[1,285,1,283],[1,286,1,284],[1,287,1,285],[1,288,1,286],[1,289,1,287],[1,290,1,288],[1,291,1,289],[2,291,1,290],[1,293,2,292],[1,294,1,292],[1,295,1,293],[1,296,1,294],[1,297,1,295],[1,298,1,296],[1,299,1,297],[1,300,1,298],[1,301,1,299],[1,302,1,300],[1,303,1,301],[1,304,1,302],[1,305,1,303],[0,305,1,304],[1,307,0,306],[1,308,1,306],[1,309,1,307],[1,310,1,308],[1,311,1,309],[1,312,1,310],[1,313,1,311],[1,314,1,312],[1,315,1,313],[1,316,1,314],[1,317,1,315],[1,318,1,316],[1,319,1,317],[1,320,1,318],[1,321,1,319],[1,322,1,320],[1,323,1,321],[1,324,1,322],[1,325,1,323],[1,326,1,324],[1,327,1,325],[1,328,1,326],[1,329,1,327],[1,330,1,328],[1,331,1,329],[1,332,1,330],[1,333,1,331],[2,333,1,332],[1,335,2,334],[1,336,1,334],[1,337,1,335],[1,338,1,336],[1,339,1,337],[1,340,1,338],[1,341,1,339],[1,342,1,340],[1,343,1,341],[1,344,1,342],[1,345,1,343],[1,346,1,344],[1,347,1,345],[0,347,1,346],[1,349,0,348],[1,350,1,348],[1,351,1,349],[1,352,1,350],[1,353,1,351],[1,354,1,352],[1,355,1,353],[1,356,1,354],[1,357,1,355],[1,358,1,356],[1,359,1,357],[1,360,1,358],[1,361,1,359],[1,362,1,360],[1,363,1,361],[1,364,1,362],[1,365,1,363],[1,366,1,364],[1,367,1,365],[1,368,1,366],[1,369,1,367],[1,370,1,368],[1,371,1,369],[1,372,1,370],[1,373,1,371],[1,374,1,372],[1,375,1,373],[2,375,1,374],[1,377,2,376],[1,378,1,376],[1,379,1,377],[1,380,1,378],[1,381,1,379],[1,382,1,380],[1,383,1,381],[1,384,1,382],[1,385,1,383],[1,386,1,384],[1,387,1,385],[1,388,1,386],[1,389,1,387],[0,389,1,388],[1,391,0,390],[1,392,1,390],[1,393,1,391],[1,394,1,392],[1,395,1,393],[1,396,1,394],[1,397,1,395],[1,398,1,396],[1,399,1,397],[1,400,1,398],[1,401,1,399],[1,402,1,400],[1,403,1,401],[1,404,1,402],[1,405,1,403],[1,406,1,404],[1,407,1,405],[1,408,1,406],[1,409,1,407],[1,410,1,408],[1,411,1,409],[1,412,1,410],[1,413,1,411],[1,414,1,412],[1,415,1,413],[1,416,1,414],[1,417,1,415],[2,417,1,416],[1,419,2,418],[1,420,1,418],[1,421,1,419],[1,422,1,420],[1,423,1,421],[1,424,1,422],[1,425,1,423],[1,426,1,424],[1,427,1,425],[1,428,1,426],[1,429,1,427],[1,430,1,428],[1,431,1,429],[0,431,1,430],[1,433,0,432],[1,434,1,432],[1,435,1,433],[1,436,1,434],[1,437,1,435],[1,438,1,436],[1,439,1,437],[1,440,1,438],[1,441,1,439],[1,442,1,440],[1,443,1,441],[1,444,1,442],[1,445,1,443],[1,446,1,444],[1,447,1,445],[1,448,1,446],[1,449,1,447],[1,450,1,448],[1,451,1,449],[1,452,1,450],[1,453,1,451],[1,454,1,452],[1,455,1,453],[1,456,1,454],[1,457,1,455],[1,458,1,456],[1,459,1,457],[2,459,1,458],[1,461,2,460],[1,462,1,460],[1,463,1,461],[1,464,1,462],[1,465,1,463],[1,466,1,464],[1,467,1,465],[1,468,1,466],[1,469,1,467],[1,470,1,468],[1,471,1,469],[1,472,1,470],[1,473,1,471],[0,473,1,472],[1,475,0,474],[1,476,1,474],[1,477,1,475],[1,478,1,476],[1,479,1,477],[1,480,1,478],[1,481,1,479],[1,482,1,480],[1,483,1,481],[1,484,1,482],[1,485,1,483],[1,486,1,484],[1,487,1,485],[1,488,1,486],[1,489,1,487],[1,490,1,488],[1,491,1,489],[1,492,1,490],[1,493,1,491],[1,494,1,492],[1,495,1,493],[1,496,1,494],[1,497,1,495],[1,498,1,496],[1,499,1,497],[1,500,1,498],[1,501,1,499],[2,501,1,500],[1,503,2,502],[1,504,1,502],[1,505,1,503],[0,505,1,504],[1,507,0,506],[1,508,1,506],[1,509,1,507],[1,510,1,508],[1,511,1,509],[1,512,1,510],[1,513,1,511],[1,514,1,512],[1,515,1,513],[1,516,1,514],[1,517,1,515],[1,518,1,516],[1,519,1,517],[1,520,1,518],[1,521,1,519],[1,522,1,520],[1,523,1,521],[1,524,1,522],[1,525,1,523],[1,526,1,524],[1,527,1,525],[1,528,1,526],[1,529,1,527],[1,530,1,528],[1,531,1,529],[1,532,1,530],[1,533,1,531],[1,534,1,532],[1,535,1,533],[1,536,1,534],[1,537,1,535],[1,538,1,536],[1,539,1,537],[1,540,1,538],[1,541,1,539],[1,542,1,540],[1,543,1,541],[2,543,1,542],[1,545,2,544],[1,546,1,544],[1,547,1,545],[1,548,1,546],[1,549,1,547],[1,550,1,548],[1,551,1,549],[1,552,1,550],[1,553,1,551],[1,554,1,552],[1,555,1,553],[1,556,1,554],[1,557,1,555],[0,557,1,556],[1,559,0,558],[1,560,1,558],[1,561,1,559],[1,562,1,560],[1,563,1,561],[1,564,1,562],[1,565,1,563],[1,566,1,564],[1,567,1,565],[1,568,1,566],[1,569,1,567],[1,570,1,568],[1,571,1,569],[1,572,1,570],[1,573,1,571],[1,574,1,572],[1,575,1,573],[1,576,1,574],[1,577,1,575],[1,578,1,576],[1,579,1,577],[1,580,1,578],[1,581,1,579],[1,582,1,580],[1,583,1,581],[1,584,1,582],[1,585,1,583],[2,585,1,584],[1,587,2,586],[1,588,1,586],[1,589,1,587],[1,590,1,588],[1,591,1,589],[1,592,1,590],[1,593,1,591],[1,594,1,592],[1,595,1,593],[1,596,1,594],[1,597,1,595],[1,598,1,596],[1,599,1,597],[1,600,1,598],[1,601,1,599],[1,602,1,600],[1,603,1,601],[1,604,1,602],[1,605,1,603],[1,606,1,604],[1,607,1,605],[1,608,1,606],[1,609,1,607],[1,610,1,608],[1,611,1,609],[1,612,1,610],[1,613,1,611],[1,614,1,612],[1,615,1,613],[1,616,1,614],[1,617,1,615],[1,618,1,616],[1,619,1,617],[1,620,1,618],[0,620,1,619],[-1,-1,-1,-1],[-1,-1,-1,-1],[-1,-1,-1,-1],[-1,-1,-1,-1],[-1,-1,-1,-1],[-1,-1,-1,-1],[-1,-1,-1,-1],[-1,-1,-1,-1],[-1,-1,-1,-1],[-1,-1,-1,-1],[-1,-1,-1,-1],[-1,-1,-1,-1],[-1,-1,-1,-1],[-1,-1,-1,-1],[-1,-1,-1,-1],[-1,-1,-1,-1],[-1,-1,-1,-1],[-1,-1,-1,-1],[-1,-1,-1,-1],[-1,-1,-1,-1],[-1,-1,-1,-1],[-1,-1,-1,-1],[-1,-1,-1,-1],[-1,-1,-1,-1],[-1,-1,-1,-1],[-1,-1,-1,-1],[-1,-1,-1,-1],[-1,-1,-1,-1],[-1,-1,-1,-1],[-1,-1,-1,-1],[-1,-1,-1,-1],[-1,-1,-1,-1],[-1,-1,-1,-1],[-1,-1,-1,-1],[-1,-1,-1,-1],[-1,-1,-1,-1],[-1,-1,-1,-1],[-1,-1,-1,-1],[-1,-1,-1,-1],[-1,-1,-1,-1],[-1,-1,-1,-1],[-1,-1,-1,-1],[-1,-1,-1,-1],[-1,-1,-1,-1],[-1,-1,-1,-1],[-1,-1,-1,-1],[-1,-1,-1,-1],[-1,-1,-1,-1],[-1,-1,-1,-1],[-1,-1,-1,-1],[-1,-1,-1,-1]],"scafLoop":[],"row":14},{"stapLoop":[],"stap_colors":[[35,8947848],[112,8947848],[154,8947848],[196,8947848],[280,8947848],[364,8947848],[406,8947848],[448,8947848],[490,8947848],[574,8947848],[617,8947848]],"loop":[0,0,0,0,0,0,0,0,0,0,0,0,0,0,0,0,0,0,0,0,0,0,0,0,0,0,0,0,0,0,0,0,0,0,0,0,0,0,0,0,0,0,0,0,0,0,0,0,0,0,0,0,0,0,0,0,0,0,0,0,0,0,0,0,0,0,0,0,0,0,0,0,0,0,0,0,0,0,0,0,0,0,0,0,0,0,0,0,0,0,0,0,0,0,0,0,0,0,0,0,0,0,0,0,0,0,0,0,0,0,0,0,0,0,0,0,0,0,0,0,0,0,0,0,0,0,0,0,0,0,0,0,0,0,0,0,0,0,0,0,0,0,0,0,0,0,0,0,0,0,0,0,0,0,0,0,0,0,0,0,0,0,0,0,0,0,0,0,0,0,0,0,0,0,0,0,0,0,0,0,0,0,0,0,0,0,0,0,0,0,0,0,0,0,0,0,0,0,0,0,0,0,0,0,0,0,0,0,0,0,0,0,0,0,0,0,0,0,0,0,0,0,0,0,0,0,0,0,0,0,0,0,0,0,0,0,0,0,0,0,0,0,0,0,0,0,0,0,0,0,0,0,0,0,0,0,0,0,0,0,0,0,0,0,0,0,0,0,0,0,0,0,0,0,0,0,0,0,0,0,0,0,0,0,0,0,0,0,0,0,0,0,0,0,0,0,0,0,0,0,0,0,0,0,0,0,0,0,0,0,0,0,0,0,0,0,0,0,0,0,0,0,0,0,0,0,0,0,0,0,0,0,0,0,0,0,0,0,0,0,0,0,0,0,0,0,0,0,0,0,0,0,0,0,0,0,0,0,0,0,0,0,0,0,0,0,0,0,0,0,0,0,0,0,0,0,0,0,0,0,0,0,0,0,0,0,0,0,0,0,0,0,0,0,0,0,0,0,0,0,0,0,0,0,0,0,0,0,0,0,0,0,0,0,0,0,0,0,0,0,0,0,0,0,0,0,0,0,0,0,0,0,0,0,0,0,0,0,0,0,0,0,0,0,0,0,0,0,0,0,0,0,0,0,0,0,0,0,0,0,0,0,0,0,0,0,0,0,0,0,0,0,0,0,0,0,0,0,0,0,0,0,0,0,0,0,0,0,0,0,0,0,0,0,0,0,0,0,0,0,0,0,0,0,0,0,0,0,0,0,0,0,0,0,0,0,0,0,0,0,0,0,0,0,0,0,0,0,0,0,0,0,0,0,0,0,0,0,0,0,0,0,0,0,0,0,0,0,0,0,0,0,0,0,0,0,0,0,0,0,0,0,0,0,0,0,0,0,0,0,0,0,0,0,0,0,0,0,0,0,0,0,0,0,0,0,0,0,0,0,0,0,0,0,0,0,0,0,0,0,0,0,0,0,0,0,0,0,0,0,0,0,0,0,0,0,0,0,0,0,0,0,0,0,0,0,0,0,0,0,0,0,0,0,0,0,0,0,0,0,0,0,0,0,0,0,0,0,0,0,0,0,0,0,0,0,0,0,0,0,0,0,0,0,0,0,0,0,0,0,0,0],"skip":[0,0,0,0,0,0,0,0,0,0,0,0,0,0,0,0,0,0,0,0,0,0,0,0,0,0,0,0,0,0,0,0,0,0,0,0,0,0,0,0,0,0,0,0,0,0,0,0,0,0,0,0,0,0,0,0,0,0,0,0,0,0,0,0,0,0,0,0,0,0,0,0,0,0,0,0,0,0,0,0,0,0,0,0,0,0,0,0,0,0,0,0,0,0,0,0,0,0,0,0,0,0,0,0,0,0,0,0,0,0,0,0,0,0,0,0,0,0,0,0,0,0,0,0,0,0,0,0,0,0,0,0,0,0,0,0,0,0,0,0,0,0,0,0,0,0,0,0,0,0,0,0,0,0,0,0,0,0,0,0,0,0,0,0,0,0,0,0,0,0,0,0,0,0,0,0,0,0,0,0,0,0,0,0,0,0,0,0,0,0,0,0,0,0,0,0,0,0,0,0,0,0,0,0,0,0,0,0,0,0,0,0,0,0,0,0,0,0,0,0,0,0,0,0,0,0,0,0,0,0,0,0,0,0,0,0,0,0,0,0,0,0,0,0,0,0,0,0,0,0,0,0,0,0,0,0,0,0,0,0,0,0,0,0,0,0,0,0,0,0,0,0,0,0,0,0,0,0,0,0,0,0,0,0,0,0,0,0,0,0,0,0,0,0,0,0,0,0,0,0,0,0,0,0,0,0,0,0,0,0,0,0,0,0,0,0,0,0,0,0,0,0,0,0,0,0,0,0,0,0,0,0,0,0,0,0,0,0,0,0,0,0,0,0,0,0,0,0,0,0,0,0,0,0,0,0,0,0,0,0,0,0,0,0,0,0,0,0,0,0,0,0,0,0,0,0,0,0,0,0,0,0,0,0,0,0,0,0,0,0,0,0,0,0,0,0,0,0,0,0,0,0,0,0,0,0,0,0,0,0,0,0,0,0,0,0,0,0,0,0,0,0,0,0,0,0,0,0,0,0,0,0,0,0,0,0,0,0,0,0,0,0,0,0,0,0,0,0,0,0,0,0,0,0,0,0,0,0,0,0,0,0,0,0,0,0,0,0,0,0,0,0,0,0,0,0,0,0,0,0,0,0,0,0,0,0,0,0,0,0,0,0,0,0,0,0,0,0,0,0,0,0,0,0,0,0,0,0,0,0,0,0,0,0,0,0,0,0,0,0,0,0,0,0,0,0,0,0,0,0,0,0,0,0,0,0,0,0,0,0,0,0,0,0,0,0,0,0,0,0,0,0,0,0,0,0,0,0,0,0,0,0,0,0,0,0,0,0,0,0,0,0,0,0,0,0,0,0,0,0,0,0,0,0,0,0,0,0,0,0,0,0,0,0,0,0,0,0,0,0,0,0,0,0,0,0,0,0,0,0,0,0,0,0,0,0,0,0,0,0,0,0,0,0,0,0,0,0,0,0,0,0,0,0,0,0,0,0,0,0,0,0,0,0,0,0,0,0,0,0,0,0,0,0,0,0,0,0,0,0,0,0,0,0,0,0,0,0,0,0,0,0],"num":2,"col":15,"stap":[[-1,-1,-1,-1],[-1,-1,-1,-1],[-1,-1,-1,-1],[-1,-1,-1,-1],[-1,-1,-1,-1],[-1,-1,-1,-1],[-1,-1,-1,-1],[-1,-1,-1,-1],[-1,-1,-1,-1],[-1,-1,-1,-1],[-1,-1,-1,-1],[-1,-1,-1,-1],[2,13,-1,-1],[2,14,2,12],[2,15,2,13],[2,16,2,14],[2,17,2,15],[2,18,2,16],[2,19,2,17],[2,20,2,18],[2,21,2,19],[2,22,2,20],[2,23,2,21],[2,24,2,22],[2,25,2,23],[2,26,2,24],[2,27,2,25],[2,28,2,26],[2,29,2,27],[2,30,2,28],[2,31,2,29],[2,32,2,30],[2,33,2,31],[2,34,2,32],[2,35,2,33],[-1,-1,2,34],[2,37,-1,-1],[2,38,2,36],[2,39,2,37],[2,40,2,38],[2,41,2,39],[3,41,2,40],[2,43,3,42],[2,44,2,42],[2,45,2,43],[2,46,2,44],[2,47,2,45],[2,48,2,46],[5,48,2,47],[2,50,5,49],[2,51,2,49],[2,52,2,50],[2,53,2,51],[2,54,2,52],[2,55,2,53],[1,55,2,54],[2,57,1,56],[2,58,2,56],[2,59,2,57],[2,60,2,58],[2,61,2,59],[2,62,2,60],[3,62,2,61],[2,64,3,63],[2,65,2,63],[2,66,2,64],[2,67,2,65],[2,68,2,66],[2,69,2,67],[2,70,2,68],[2,71,2,69],[2,72,2,70],[2,73,2,71],[2,74,2,72],[2,75,2,73],[2,76,2,74],[2,77,2,75],[2,78,2,76],[2,79,2,77],[2,80,2,78],[2,81,2,79],[2,82,2,80],[2,83,2,81],[3,83,2,82],[2,85,3,84],[2,86,2,84],[2,87,2,85],[2,88,2,86],[2,89,2,87],[2,90,2,88],[5,90,2,89],[2,92,5,91],[2,93,2,91],[2,94,2,92],[2,95,2,93],[2,96,2,94],[2,97,2,95],[1,97,2,96],[2,99,1,98],[2,100,2,98],[2,101,2,99],[2,102,2,100],[2,103,2,101],[2,104,2,102],[3,104,2,103],[2,106,3,105],[2,107,2,105],[2,108,2,106],[2,109,2,107],[2,110,2,108],[2,111,2,109],[2,112,2,110],[-1,-1,2,111],[2,114,-1,-1],[2,115,2,113],[2,116,2,114],[2,117,2,115],[2,118,2,116],[2,119,2,117],[2,120,2,118],[2,121,2,119],[2,122,2,120],[2,123,2,121],[2,124,2,122],[2,125,2,123],[3,125,2,124],[2,127,3,126],[2,128,2,126],[2,129,2,127],[2,130,2,128],[2,131,2,129],[2,132,2,130],[5,132,2,131],[2,134,5,133],[2,135,2,133],[2,136,2,134],[2,137,2,135],[2,138,2,136],[2,139,2,137],[1,139,2,138],[2,141,1,140],[2,142,2,140],[2,143,2,141],[2,144,2,142],[2,145,2,143],[2,146,2,144],[3,146,2,145],[2,148,3,147],[2,149,2,147],[2,150,2,148],[2,151,2,149],[2,152,2,150],[2,153,2,151],[2,154,2,152],[-1,-1,2,153],[2,156,-1,-1],[2,157,2,155],[2,158,2,156],[2,159,2,157],[2,160,2,158],[2,161,2,159],[2,162,2,160],[2,163,2,161],[2,164,2,162],[2,165,2,163],[2,166,2,164],[2,167,2,165],[3,167,2,166],[2,169,3,168],[2,170,2,168],[2,171,2,169],[2,172,2,170],[2,173,2,171],[2,174,2,172],[5,174,2,173],[2,176,5,175],[2,177,2,175],[2,178,2,176],[2,179,2,177],[2,180,2,178],[2,181,2,179],[1,181,2,180],[2,183,1,182],[2,184,2,182],[2,185,2,183],[2,186,2,184],[2,187,2,185],[2,188,2,186],[3,188,2,187],[2,190,3,189],[2,191,2,189],[2,192,2,190],[2,193,2,191],[2,194,2,192],[2,195,2,193],[2,196,2,194],[-1,-1,2,195],[2,198,-1,-1],[2,199,2,197],[2,200,2,198],[2,201,2,199],[2,202,2,200],[2,203,2,201],[2,204,2,202],[2,205,2,203],[2,206,2,204],[2,207,2,205],[2,208,2,206],[2,209,2,207],[3,209,2,208],[2,211,3,210],[2,212,2,210],[2,213,2,211],[2,214,2,212],[2,215,2,213],[2,216,2,214],[5,216,2,215],[2,218,5,217],[2,219,2,217],[2,220,2,218],[2,221,2,219],[2,222,2,220],[2,223,2,221],[1,223,2,222],[2,225,1,224],[2,226,2,224],[2,227,2,225],[2,228,2,226],[2,229,2,227],[2,230,2,228],[3,230,2,229],[2,232,3,231],[2,233,2,231],[2,234,2,232],[2,235,2,233],[2,236,2,234],[2,237,2,235],[2,238,2,236],[2,239,2,237],[2,240,2,238],[2,241,2,239],[2,242,2,240],[2,243,2,241],[2,244,2,242],[2,245,2,243],[2,246,2,244],[2,247,2,245],[2,248,2,246],[2,249,2,247],[2,250,2,248],[2,251,2,249],[3,251,2,250],[2,253,3,252],[2,254,2,252],[2,255,2,253],[2,256,2,254],[2,257,2,255],[2,258,2,256],[5,258,2,257],[2,260,5,259],[2,261,2,259],[2,262,2,260],[2,263,2,261],[2,264,2,262],[2,265,2,263],[1,265,2,264],[2,267,1,266],[2,268,2,266],[2,269,2,267],[2,270,2,268],[2,271,2,269],[2,272,2,270],[3,272,2,271],[2,274,3,273],[2,275,2,273],[2,276,2,274],[2,277,2,275],[2,278,2,276],[2,279,2,277],[2,280,2,278],[-1,-1,2,279],[2,282,-1,-1],[2,283,2,281],[2,284,2,282],[2,285,2,283],[2,286,2,284],[2,287,2,285],[2,288,2,286],[2,289,2,287],[2,290,2,288],[2,291,2,289],[2,292,2,290],[2,293,2,291],[3,293,2,292],[2,295,3,294],[2,296,2,294],[2,297,2,295],[2,298,2,296],[2,299,2,297],[2,300,2,298],[5,300,2,299],[2,302,5,301],[2,303,2,301],[2,304,2,302],[2,305,2,303],[2,306,2,304],[2,307,2,305],[1,307,2,306],[2,309,1,308],[2,310,2,308],[2,311,2,309],[2,312,2,310],[2,313,2,311],[2,314,2,312],[3,314,2,313],[2,316,3,315],[2,317,2,315],[2,318,2,316],[2,319,2,317],[2,320,2,318],[2,321,2,319],[2,322,2,320],[2,323,2,321],[2,324,2,322],[2,325,2,323],[2,326,2,324],[2,327,2,325],[2,328,2,326],[2,329,2,327],[2,330,2,328],[2,331,2,329],[2,332,2,330],[2,333,2,331],[2,334,2,332],[2,335,2,333],[3,335,2,334],[2,337,3,336],[2,338,2,336],[2,339,2,337],[2,340,2,338],[2,341,2,339],[2,342,2,340],[5,342,2,341],[2,344,5,343],[2,345,2,343],[2,346,2,344],[2,347,2,345],[2,348,2,346],[2,349,2,347],[1,349,2,348],[2,351,1,350],[2,352,2,350],[2,353,2,351],[2,354,2,352],[2,355,2,353],[2,356,2,354],[3,356,2,355],[2,358,3,357],[2,359,2,357],[2,360,2,358],[2,361,2,359],[2,362,2,360],[2,363,2,361],[2,364,2,362],[-1,-1,2,363],[2,366,-1,-1],[2,367,2,365],[2,368,2,366],[2,369,2,367],[2,370,2,368],[2,371,2,369],[2,372,2,370],[2,373,2,371],[2,374,2,372],[2,375,2,373],[2,376,2,374],[2,377,2,375],[3,377,2,376],[2,379,3,378],[2,380,2,378],[2,381,2,379],[2,382,2,380],[2,383,2,381],[2,384,2,382],[5,384,2,383],[2,386,5,385],[2,387,2,385],[2,388,2,386],[2,389,2,387],[2,390,2,388],[2,391,2,389],[1,391,2,390],[2,393,1,392],[2,394,2,392],[2,395,2,393],[2,396,2,394],[2,397,2,395],[2,398,2,396],[3,398,2,397],[2,400,3,399],[2,401,2,399],[2,402,2,400],[2,403,2,401],[2,404,2,402],[2,405,2,403],[2,406,2,404],[-1,-1,2,405],[2,408,-1,-1],[2,409,2,407],[2,410,2,408],[2,411,2,409],[2,412,2,410],[2,413,2,411],[2,414,2,412],[2,415,2,413],[2,416,2,414],[2,417,2,415],[2,418,2,416],[2,419,2,417],[3,419,2,418],[2,421,3,420],[2,422,2,420],[2,423,2,421],[2,424,2,422],[2,425,2,423],[2,426,2,424],[5,426,2,425],[2,428,5,427],[2,429,2,427],[2,430,2,428],[2,431,2,429],[2,432,2,430],[2,433,2,431],[1,433,2,432],[2,435,1,434],[2,436,2,434],[2,437,2,435],[2,438,2,436],[2,439,2,437],[2,440,2,438],[3,440,2,439],[2,442,3,441],[2,443,2,441],[2,444,2,442],[2,445,2,443],[2,446,2,444],[2,447,2,445],[2,448,2,446],[-1,-1,2,447],[2,450,-1,-1],[2,451,2,449],[2,452,2,450],[2,453,2,451],[2,454,2,452],[2,455,2,453],[2,456,2,454],[2,457,2,455],[2,458,2,456],[2,459,2,457],[2,460,2,458],[2,461,2,459],[3,461,2,460],[2,463,3,462],[2,464,2,462],[2,465,2,463],[2,466,2,464],[2,467,2,465],[2,468,2,466],[5,468,2,467],[2,470,5,469],[2,471,2,469],[2,472,2,470],[2,473,2,471],[2,474,2,472],[2,475,2,473],[1,475,2,474],[2,477,1,476],[2,478,2,476],[2,479,2,477],[2,480,2,478],[2,481,2,479],[2,482,2,480],[3,482,2,481],[2,484,3,483],[2,485,2,483],[2,486,2,484],[2,487,2,485],[2,488,2,486],[2,489,2,487],[2,490,2,488],[-1,-1,2,489],[2,492,-1,-1],[2,493,2,491],[2,494,2,492],[2,495,2,493],[2,496,2,494],[2,497,2,495],[2,498,2,496],[2,499,2,497],[2,500,2,498],[2,501,2,499],[2,502,2,500],[2,503,2,501],[3,503,2,502],[2,505,3,504],[2,506,2,504],[2,507,2,505],[2,508,2,506],[2,509,2,507],[2,510,2,508],[5,510,2,509],[2,512,5,511],[2,513,2,511],[2,514,2,512],[2,515,2,513],[2,516,2,514],[2,517,2,515],[1,517,2,516],[2,519,1,518],[2,520,2,518],[2,521,2,519],[2,522,2,520],[2,523,2,521],[2,524,2,522],[3,524,2,523],[2,526,3,525],[2,527,2,525],[2,528,2,526],[2,529,2,527],[2,530,2,528],[2,531,2,529],[2,532,2,530],[2,533,2,531],[2,534,2,532],[2,535,2,533],[2,536,2,534],[2,537,2,535],[2,538,2,536],[2,539,2,537],[2,540,2,538],[2,541,2,539],[2,542,2,540],[2,543,2,541],[2,544,2,542],[2,545,2,543],[3,545,2,544],[2,547,3,546],[2,548,2,546],[2,549,2,547],[2,550,2,548],[2,551,2,549],[2,552,2,550],[5,552,2,551],[2,554,5,553],[2,555,2,553],[2,556,2,554],[2,557,2,555],[2,558,2,556],[2,559,2,557],[1,559,2,558],[2,561,1,560],[2,562,2,560],[2,563,2,561],[2,564,2,562],[2,565,2,563],[2,566,2,564],[3,566,2,565],[2,568,3,567],[2,569,2,567],[2,570,2,568],[2,571,2,569],[2,572,2,570],[2,573,2,571],[2,574,2,572],[-1,-1,2,573],[2,576,-1,-1],[2,577,2,575],[2,578,2,576],[2,579,2,577],[2,580,2,578],[2,581,2,579],[2,582,2,580],[2,583,2,581],[2,584,2,582],[2,585,2,583],[2,586,2,584],[2,587,2,585],[3,587,2,586],[2,589,3,588],[2,590,2,588],[2,591,2,589],[2,592,2,590],[2,593,2,591],[2,594,2,592],[5,594,2,593],[2,596,5,595],[2,597,2,595],[2,598,2,596],[2,599,2,597],[2,600,2,598],[2,601,2,599],[1,601,2,600],[2,603,1,602],[2,604,2,602],[2,605,2,603],[2,606,2,604],[2,607,2,605],[2,608,2,606],[2,609,2,607],[2,610,2,608],[2,611,2,609],[2,612,2,610],[2,613,2,611],[2,614,2,612],[2,615,2,613],[2,616,2,614],[2,617,2,615],[-1,-1,2,616],[-1,-1,-1,-1],[-1,-1,-1,-1],[-1,-1,-1,-1],[-1,-1,-1,-1],[-1,-1,-1,-1],[-1,-1,-1,-1],[-1,-1,-1,-1],[-1,-1,-1,-1],[-1,-1,-1,-1],[-1,-1,-1,-1],[-1,-1,-1,-1],[-1,-1,-1,-1],[-1,-1,-1,-1],[-1,-1,-1,-1],[-1,-1,-1,-1],[-1,-1,-1,-1],[-1,-1,-1,-1],[-1,-1,-1,-1],[-1,-1,-1,-1],[-1,-1,-1,-1],[-1,-1,-1,-1],[-1,-1,-1,-1],[-1,-1,-1,-1],[-1,-1,-1,-1],[-1,-1,-1,-1],[-1,-1,-1,-1],[-1,-1,-1,-1],[-1,-1,-1,-1],[-1,-1,-1,-1],[-1,-1,-1,-1],[-1,-1,-1,-1],[-1,-1,-1,-1],[-1,-1,-1,-1],[-1,-1,-1,-1],[-1,-1,-1,-1],[-1,-1,-1,-1],[-1,-1,-1,-1],[-1,-1,-1,-1],[-1,-1,-1,-1],[-1,-1,-1,-1],[-1,-1,-1,-1],[-1,-1,-1,-1],[-1,-1,-1,-1],[-1,-1,-1,-1],[-1,-1,-1,-1],[-1,-1,-1,-1],[-1,-1,-1,-1],[-1,-1,-1,-1],[-1,-1,-1,-1],[-1,-1,-1,-1],[-1,-1,-1,-1],[-1,-1,-1,-1],[-1,-1,-1,-1],[-1,-1,-1,-1]],"scaf":[[-1,-1,-1,-1],[-1,-1,-1,-1],[-1,-1,-1,-1],[-1,-1,-1,-1],[-1,-1,-1,-1],[-1,-1,-1,-1],[-1,-1,-1,-1],[-1,-1,-1,-1],[-1,-1,-1,-1],[-1,-1,-1,-1],[-1,-1,-1,-1],[-1,-1,-1,-1],[-1,-1,-1,-1],[-1,-1,-1,-1],[-1,-1,-1,-1],[-1,-1,-1,-1],[3,16,2,17],[2,16,2,18],[2,17,2,19],[2,18,2,20],[2,19,2,21],[2,20,2,22],[2,21,2,23],[2,22,2,24],[2,23,2,25],[2,24,2,26],[2,25,2,27],[2,26,2,28],[2,27,2,29],[2,28,2,30],[2,29,2,31],[2,30,2,32],[2,31,5,32],[5,33,2,34],[2,33,2,35],[2,34,2,36],[2,35,2,37],[2,36,2,38],[2,37,2,39],[2,38,1,39],[1,40,2,41],[2,40,2,42],[2,41,2,43],[2,42,2,44],[2,43,2,45],[2,44,2,46],[2,45,2,47],[2,46,2,48],[2,47,2,49],[2,48,2,50],[2,49,2,51],[2,50,2,52],[2,51,2,53],[2,52,2,54],[2,53,2,55],[2,54,2,56],[2,55,2,57],[2,56,2,58],[2,57,2,59],[2,58,2,60],[2,59,2,61],[2,60,2,62],[2,61,2,63],[2,62,2,64],[2,63,2,65],[2,64,2,66],[2,65,2,67],[2,66,2,68],[2,67,2,69],[2,68,2,70],[2,69,2,71],[2,70,2,72],[2,71,2,73],[2,72,2,74],[2,73,5,74],[5,75,2,76],[2,75,2,77],[2,76,2,78],[2,77,2,79],[2,78,2,80],[2,79,2,81],[2,80,1,81],[1,82,2,83],[2,82,2,84],[2,83,2,85],[2,84,2,86],[2,85,2,87],[2,86,2,88],[2,87,2,89],[2,88,2,90],[2,89,2,91],[2,90,2,92],[2,91,2,93],[2,92,2,94],[2,93,2,95],[2,94,2,96],[2,95,2,97],[2,96,2,98],[2,97,2,99],[2,98,2,100],[2,99,2,101],[2,100,2,102],[2,101,2,103],[2,102,2,104],[2,103,2,105],[2,104,2,106],[2,105,2,107],[2,106,2,108],[2,107,2,109],[2,108,2,110],[2,109,2,111],[2,110,2,112],[2,111,2,113],[2,112,2,114],[2,113,2,115],[2,114,2,116],[2,115,5,116],[5,117,2,118],[2,117,2,119],[2,118,2,120],[2,119,2,121],[2,120,2,122],[2,121,2,123],[2,122,1,123],[1,124,2,125],[2,124,2,126],[2,125,2,127],[2,126,2,128],[2,127,2,129],[2,128,2,130],[2,129,2,131],[2,130,2,132],[2,131,2,133],[2,132,2,134],[2,133,2,135],[2,134,2,136],[2,135,2,137],[2,136,2,138],[2,137,2,139],[2,138,2,140],[2,139,2,141],[2,140,2,142],[2,141,2,143],[2,142,2,144],[2,143,2,145],[2,144,2,146],[2,145,2,147],[2,146,2,148],[2,147,2,149],[2,148,2,150],[2,149,2,151],[2,150,2,152],[2,151,2,153],[2,152,2,154],[2,153,2,155],[2,154,2,156],[2,155,2,157],[2,156,2,158],[2,157,5,158],[5,159,2,160],[2,159,2,161],[2,160,2,162],[2,161,2,163],[2,162,2,164],[2,163,2,165],[2,164,1,165],[1,166,2,167],[2,166,2,168],[2,167,2,169],[2,168,2,170],[2,169,2,171],[2,170,2,172],[2,171,2,173],[2,172,2,174],[2,173,2,175],[2,174,2,176],[2,175,2,177],[2,176,2,178],[2,177,2,179],[2,178,2,180],[2,179,2,181],[2,180,2,182],[2,181,2,183],[2,182,2,184],[2,183,2,185],[2,184,2,186],[2,185,2,187],[2,186,2,188],[2,187,2,189],[2,188,2,190],[2,189,2,191],[2,190,2,192],[2,191,2,193],[2,192,2,194],[2,193,2,195],[2,194,2,196],[2,195,2,197],[2,196,2,198],[2,197,2,199],[2,198,2,200],[2,199,5,200],[5,201,2,202],[2,201,2,203],[2,202,2,204],[2,203,2,205],[2,204,2,206],[2,205,2,207],[2,206,1,207],[1,208,2,209],[2,208,2,210],[2,209,2,211],[2,210,2,212],[2,211,2,213],[2,212,2,214],[2,213,2,215],[2,214,2,216],[2,215,2,217],[2,216,2,218],[2,217,2,219],[2,218,2,220],[2,219,2,221],[2,220,2,222],[2,221,2,223],[2,222,2,224],[2,223,2,225],[2,224,2,226],[2,225,2,227],[2,226,2,228],[2,227,2,229],[2,228,2,230],[2,229,2,231],[2,230,2,232],[2,231,2,233],[2,232,2,234],[2,233,2,235],[2,234,2,236],[2,235,2,237],[2,236,2,238],[2,237,2,239],[2,238,2,240],[2,239,2,241],[2,240,2,242],[2,241,5,242],[5,243,2,244],[2,243,2,245],[2,244,2,246],[2,245,2,247],[2,246,2,248],[2,247,2,249],[2,248,1,249],[1,250,2,251],[2,250,2,252],[2,251,2,253],[2,252,2,254],[2,253,2,255],[2,254,2,256],[2,255,2,257],[2,256,2,258],[2,257,2,259],[2,258,2,260],[2,259,2,261],[2,260,2,262],[2,261,2,263],[2,262,2,264],[2,263,2,265],[2,264,2,266],[2,265,2,267],[2,266,2,268],[2,267,2,269],[2,268,2,270],[2,269,2,271],[2,270,2,272],[2,271,2,273],[2,272,2,274],[2,273,2,275],[2,274,2,276],[2,275,2,277],[2,276,2,278],[2,277,2,279],[2,278,2,280],[2,279,2,281],[2,280,2,282],[2,281,2,283],[2,282,2,284],[2,283,5,284],[5,285,2,286],[2,285,2,287],[2,286,2,288],[2,287,2,289],[2,288,2,290],[2,289,2,291],[2,290,1,291],[1,292,2,293],[2,292,2,294],[2,293,2,295],[2,294,2,296],[2,295,2,297],[2,296,2,298],[2,297,2,299],[2,298,2,300],[2,299,2,301],[2,300,2,302],[2,301,2,303],[2,302,2,304],[2,303,2,305],[2,304,2,306],[2,305,2,307],[2,306,2,308],[2,307,2,309],[2,308,2,310],[2,309,2,311],[2,310,2,312],[2,311,2,313],[2,312,2,314],[2,313,2,315],[2,314,2,316],[2,315,2,317],[2,316,2,318],[2,317,2,319],[2,318,2,320],[2,319,2,321],[2,320,2,322],[2,321,2,323],[2,322,2,324],[2,323,2,325],[2,324,2,326],[2,325,5,326],[5,327,2,328],[2,327,2,329],[2,328,2,330],[2,329,2,331],[2,330,2,332],[2,331,2,333],[2,332,1,333],[1,334,2,335],[2,334,2,336],[2,335,2,337],[2,336,2,338],[2,337,2,339],[2,338,2,340],[2,339,2,341],[2,340,2,342],[2,341,2,343],[2,342,2,344],[2,343,2,345],[2,344,2,346],[2,345,2,347],[2,346,2,348],[2,347,2,349],[2,348,2,350],[2,349,2,351],[2,350,2,352],[2,351,2,353],[2,352,2,354],[2,353,2,355],[2,354,2,356],[2,355,2,357],[2,356,2,358],[2,357,2,359],[2,358,2,360],[2,359,2,361],[2,360,2,362],[2,361,2,363],[2,362,2,364],[2,363,2,365],[2,364,2,366],[2,365,2,367],[2,366,2,368],[2,367,5,368],[5,369,2,370],[2,369,2,371],[2,370,2,372],[2,371,2,373],[2,372,2,374],[2,373,2,375],[2,374,1,375],[1,376,2,377],[2,376,2,378],[2,377,2,379],[2,378,2,380],[2,379,2,381],[2,380,2,382],[2,381,2,383],[2,382,2,384],[2,383,2,385],[2,384,2,386],[2,385,2,387],[2,386,2,388],[2,387,2,389],[2,388,2,390],[2,389,2,391],[2,390,2,392],[2,391,2,393],[2,392,2,394],[2,393,2,395],[2,394,2,396],[2,395,2,397],[2,396,2,398],[2,397,2,399],[2,398,2,400],[2,399,2,401],[2,400,2,402],[2,401,2,403],[2,402,2,404],[2,403,2,405],[2,404,2,406],[2,405,2,407],[2,406,2,408],[2,407,2,409],[2,408,2,410],[2,409,5,410],[5,411,2,412],[2,411,2,413],[2,412,2,414],[2,413,2,415],[2,414,2,416],[2,415,2,417],[2,416,1,417],[1,418,2,419],[2,418,2,420],[2,419,2,421],[2,420,2,422],[2,421,2,423],[2,422,2,424],[2,423,2,425],[2,424,2,426],[2,425,2,427],[2,426,2,428],[2,427,2,429],[2,428,2,430],[2,429,2,431],[2,430,2,432],[2,431,2,433],[2,432,2,434],[2,433,2,435],[2,434,2,436],[2,435,2,437],[2,436,2,438],[2,437,2,439],[2,438,2,440],[2,439,2,441],[2,440,2,442],[2,441,2,443],[2,442,2,444],[2,443,2,445],[2,444,2,446],[2,445,2,447],[2,446,2,448],[2,447,2,449],[2,448,2,450],[2,449,2,451],[2,450,2,452],[2,451,5,452],[5,453,2,454],[2,453,2,455],[2,454,2,456],[2,455,2,457],[2,456,2,458],[2,457,2,459],[2,458,1,459],[1,460,2,461],[2,460,2,462],[2,461,2,463],[2,462,2,464],[2,463,2,465],[2,464,2,466],[2,465,2,467],[2,466,2,468],[2,467,2,469],[2,468,2,470],[2,469,2,471],[2,470,2,472],[2,471,2,473],[2,472,2,474],[2,473,2,475],[2,474,2,476],[2,475,2,477],[2,476,2,478],[2,477,2,479],[2,478,2,480],[2,479,2,481],[2,480,2,482],[2,481,2,483],[2,482,2,484],[2,483,2,485],[2,484,2,486],[2,485,2,487],[2,486,2,488],[2,487,2,489],[2,488,2,490],[2,489,2,491],[2,490,2,492],[2,491,2,493],[2,492,2,494],[2,493,5,494],[5,495,2,496],[2,495,2,497],[2,496,2,498],[2,497,2,499],[2,498,2,500],[2,499,2,501],[2,500,1,501],[1,502,2,503],[2,502,2,504],[2,503,2,505],[2,504,2,506],[2,505,2,507],[2,506,2,508],[2,507,2,509],[2,508,2,510],[2,509,2,511],[2,510,2,512],[2,511,2,513],[2,512,2,514],[2,513,2,515],[2,514,2,516],[2,515,2,517],[2,516,2,518],[2,517,2,519],[2,518,2,520],[2,519,2,521],[2,520,2,522],[2,521,2,523],[2,522,2,524],[2,523,2,525],[2,524,2,526],[2,525,2,527],[2,526,2,528],[2,527,2,529],[2,528,2,530],[2,529,2,531],[2,530,2,532],[2,531,2,533],[2,532,2,534],[2,533,2,535],[2,534,2,536],[2,535,5,536],[5,537,2,538],[2,537,2,539],[2,538,2,540],[2,539,2,541],[2,540,2,542],[2,541,2,543],[2,542,1,543],[1,544,2,545],[2,544,2,546],[2,545,2,547],[2,546,2,548],[2,547,2,549],[2,548,2,550],[2,549,2,551],[2,550,2,552],[2,551,2,553],[2,552,2,554],[2,553,2,555],[2,554,2,556],[2,555,2,557],[2,556,2,558],[2,557,2,559],[2,558,2,560],[2,559,2,561],[2,560,2,562],[2,561,2,563],[2,562,2,564],[2,563,2,565],[2,564,2,566],[2,565,2,567],[2,566,2,568],[2,567,2,569],[2,568,2,570],[2,569,2,571],[2,570,2,572],[2,571,2,573],[2,572,2,574],[2,573,2,575],[2,574,2,576],[2,575,2,577],[2,576,2,578],[2,577,5,578],[5,579,2,580],[2,579,2,581],[2,580,2,582],[2,581,2,583],[2,582,2,584],[2,583,2,585],[2,584,1,585],[1,586,2,587],[2,586,2,588],[2,587,2,589],[2,588,2,590],[2,589,2,591],[2,590,2,592],[2,591,2,593],[2,592,2,594],[2,593,2,595],[2,594,2,596],[2,595,2,597],[2,596,2,598],[2,597,2,599],[2,598,2,600],[2,599,2,601],[2,600,2,602],[2,601,2,603],[2,602,2,604],[2,603,2,605],[2,604,2,606],[2,605,2,607],[2,606,2,608],[2,607,2,609],[2,608,2,610],[2,609,2,611],[2,610,2,612],[2,611,2,613],[2,612,3,613],[-1,-1,-1,-1],[-1,-1,-1,-1],[-1,-1,-1,-1],[-1,-1,-1,-1],[-1,-1,-1,-1],[-1,-1,-1,-1],[-1,-1,-1,-1],[-1,-1,-1,-1],[-1,-1,-1,-1],[-1,-1,-1,-1],[-1,-1,-1,-1],[-1,-1,-1,-1],[-1,-1,-1,-1],[-1,-1,-1,-1],[-1,-1,-1,-1],[-1,-1,-1,-1],[-1,-1,-1,-1],[-1,-1,-1,-1],[-1,-1,-1,-1],[-1,-1,-1,-1],[-1,-1,-1,-1],[-1,-1,-1,-1],[-1,-1,-1,-1],[-1,-1,-1,-1],[-1,-1,-1,-1],[-1,-1,-1,-1],[-1,-1,-1,-1],[-1,-1,-1,-1],[-1,-1,-1,-1],[-1,-1,-1,-1],[-1,-1,-1,-1],[-1,-1,-1,-1],[-1,-1,-1,-1],[-1,-1,-1,-1],[-1,-1,-1,-1],[-1,-1,-1,-1],[-1,-1,-1,-1],[-1,-1,-1,-1],[-1,-1,-1,-1],[-1,-1,-1,-1],[-1,-1,-1,-1],[-1,-1,-1,-1],[-1,-1,-1,-1],[-1,-1,-1,-1],[-1,-1,-1,-1],[-1,-1,-1,-1],[-1,-1,-1,-1],[-1,-1,-1,-1],[-1,-1,-1,-1],[-1,-1,-1,-1],[-1,-1,-1,-1],[-1,-1,-1,-1],[-1,-1,-1,-1],[-1,-1,-1,-1],[-1,-1,-1,-1],[-1,-1,-1,-1],[-1,-1,-1,-1],[-1,-1,-1,-1]],"scafLoop":[],"row":15},{"stapLoop":[],"stap_colors":[[12,8947848],[57,16204552],[69,16204552],[91,8947848],[137,8947848],[179,8947848],[222,8947848],[240,8947848],[263,8947848],[300,8947848],[321,16204552],[347,8947848],[389,8947848],[431,8947848],[473,8947848],[520,16204552],[532,16204552],[557,8947848],[598,8947848]],"loop":[0,0,0,0,0,0,0,0,0,0,0,0,0,0,0,0,0,0,0,0,0,0,0,0,0,0,0,0,0,0,0,0,0,0,0,0,0,0,0,0,0,0,0,0,0,0,0,0,0,0,0,0,0,0,0,0,0,0,0,0,0,0,0,0,0,0,0,0,0,0,0,0,0,0,0,0,0,0,0,0,0,0,0,0,0,0,0,0,0,0,0,0,0,0,0,0,0,0,0,0,0,0,0,0,0,0,0,0,0,0,0,0,0,0,0,0,0,0,0,0,0,0,0,0,0,0,0,0,0,0,0,0,0,0,0,0,0,0,0,0,0,0,0,0,0,0,0,0,0,0,0,0,0,0,0,0,0,0,0,0,0,0,0,0,0,0,0,0,0,0,0,0,0,0,0,0,0,0,0,0,0,0,0,0,0,0,0,0,0,0,0,0,0,0,0,0,0,0,0,0,0,0,0,0,0,0,0,0,0,0,0,0,0,0,0,0,0,0,0,0,0,0,0,0,0,0,0,0,0,0,0,0,0,0,0,0,0,0,0,0,0,0,0,0,0,0,0,0,0,0,0,0,0,0,0,0,0,0,0,0,0,0,0,0,0,0,0,0,0,0,0,0,0,0,0,0,0,0,0,0,0,0,0,0,0,0,0,0,0,0,0,0,0,0,0,0,0,0,0,0,0,0,0,0,0,0,0,0,0,0,0,0,0,0,0,0,0,0,0,0,0,0,0,0,0,0,0,0,0,0,0,0,0,0,0,0,0,0,0,0,0,0,0,0,0,0,0,0,0,0,0,0,0,0,0,0,0,0,0,0,0,0,0,0,0,0,0,0,0,0,0,0,0,0,0,0,0,0,0,0,0,0,0,0,0,0,0,0,0,0,0,0,0,0,0,0,0,0,0,0,0,0,0,0,0,0,0,0,0,0,0,0,0,0,0,0,0,0,0,0,0,0,0,0,0,0,0,0,0,0,0,0,0,0,0,0,0,0,0,0,0,0,0,0,0,0,0,0,0,0,0,0,0,0,0,0,0,0,0,0,0,0,0,0,0,0,0,0,0,0,0,0,0,0,0,0,0,0,0,0,0,0,0,0,0,0,0,0,0,0,0,0,0,0,0,0,0,0,0,0,0,0,0,0,0,0,0,0,0,0,0,0,0,0,0,0,0,0,0,0,0,0,0,0,0,0,0,0,0,0,0,0,0,0,0,0,0,0,0,0,0,0,0,0,0,0,0,0,0,0,0,0,0,0,0,0,0,0,0,0,0,0,0,0,0,0,0,0,0,0,0,0,0,0,0,0,0,0,0,0,0,0,0,0,0,0,0,0,0,0,0,0,0,0,0,0,0,0,0,0,0,0,0,0,0,0,0,0,0,0,0,0,0,0,0,0,0,0,0,0,0,0,0,0,0,0,0,0,0,0,0,0,0,0,0,0,0,0,0,0,0,0,0,0,0,0,0,0,0,0,0,0,0,0,0,0,0,0,0,0,0,0,0,0,0,0,0,0,0,0,0,0],"skip":[0,0,0,0,0,0,0,0,0,0,0,0,0,0,0,0,0,0,0,0,0,0,0,0,0,0,0,0,0,0,0,0,0,0,0,0,0,0,0,0,0,0,0,0,0,0,0,0,0,0,0,0,0,0,0,0,0,0,0,0,0,0,0,0,0,0,0,0,0,0,0,0,0,0,0,0,0,0,0,0,0,0,0,0,0,0,0,0,0,0,0,0,0,0,0,0,0,0,0,0,0,0,0,0,0,0,0,0,0,0,0,0,0,0,0,0,0,0,0,0,0,0,0,0,0,0,0,0,0,0,0,0,0,0,0,0,0,0,0,0,0,0,0,0,0,0,0,0,0,0,0,0,0,0,0,0,0,0,0,0,0,0,0,0,0,0,0,0,0,0,0,0,0,0,0,0,0,0,0,0,0,0,0,0,0,0,0,0,0,0,0,0,0,0,0,0,0,0,0,0,0,0,0,0,0,0,0,0,0,0,0,0,0,0,0,0,0,0,0,0,0,0,0,0,0,0,0,0,0,0,0,0,0,0,0,0,0,0,0,0,0,0,0,0,0,0,0,0,0,0,0,0,0,0,0,0,0,0,0,0,0,0,0,0,0,0,0,0,0,0,0,0,0,0,0,0,0,0,0,0,0,0,0,0,0,0,0,0,0,0,0,0,0,0,0,0,0,0,0,0,0,0,0,0,0,0,0,0,0,0,0,0,0,0,0,0,0,0,0,0,0,0,0,0,0,0,0,0,0,0,0,0,0,0,0,0,0,0,0,0,0,0,0,0,0,0,0,0,0,0,0,0,0,0,0,0,0,0,0,0,0,0,0,0,0,0,0,0,0,0,0,0,0,0,0,0,0,0,0,0,0,0,0,0,0,0,0,0,0,0,0,0,0,0,0,0,0,0,0,0,0,0,0,0,0,0,0,0,0,0,0,0,0,0,0,0,0,0,0,0,0,0,0,0,0,0,0,0,0,0,0,0,0,0,0,0,0,0,0,0,0,0,0,0,0,0,0,0,0,0,0,0,0,0,0,0,0,0,0,0,0,0,0,0,0,0,0,0,0,0,0,0,0,0,0,0,0,0,0,0,0,0,0,0,0,0,0,0,0,0,0,0,0,0,0,0,0,0,0,0,0,0,0,0,0,0,0,0,0,0,0,0,0,0,0,0,0,0,0,0,0,0,0,0,0,0,0,0,0,0,0,0,0,0,0,0,0,0,0,0,0,0,0,0,0,0,0,0,0,0,0,0,0,0,0,0,0,0,0,0,0,0,0,0,0,0,0,0,0,0,0,0,0,0,0,0,0,0,0,0,0,0,0,0,0,0,0,0,0,0,0,0,0,0,0,0,0,0,0,0,0,0,0,0,0,0,0,0,0,0,0,0,0,0,0,0,0,0,0,0,0,0,0,0,0,0,0,0,0,0,0,0,0,0,0,0,0,0,0,0,0,0,0,0,0,0,0,0,0,0,0,0,0,0,0,0,0,0,0,0,0,0,0,0,0,0,0,0,0,0,0,0],"num":3,"col":14,"stap":[[-1,-1,-1,-1],[-1,-1,-1,-1],[-1,-1,-1,-1],[-1,-1,-1,-1],[-1,-1,-1,-1],[-1,-1,-1,-1],[-1,-1,-1,-1],[-1,-1,-1,-1],[-1,-1,-1,-1],[-1,-1,-1,-1],[-1,-1,-1,-1],[-1,-1,-1,-1],[-1,-1,3,13],[3,12,3,14],[3,13,3,15],[3,14,3,16],[3,15,3,17],[3,16,3,18],[3,17,3,19],[3,18,3,20],[3,19,3,21],[3,20,3,22],[3,21,3,23],[3,22,3,24],[3,23,3,25],[3,24,3,26],[3,25,3,27],[3,26,3,28],[3,27,3,29],[3,28,3,30],[3,29,3,31],[3,30,3,32],[3,31,3,33],[3,32,3,34],[3,33,3,35],[3,34,3,36],[3,35,3,37],[3,36,3,38],[3,37,3,39],[3,38,3,40],[3,39,3,41],[3,40,2,41],[2,42,3,43],[3,42,3,44],[3,43,3,45],[3,44,3,46],[3,45,3,47],[3,46,3,48],[3,47,3,49],[3,48,3,50],[3,49,3,51],[3,50,3,52],[3,51,3,53],[3,52,3,54],[3,53,3,55],[3,54,3,56],[3,55,-1,-1],[-1,-1,3,58],[3,57,3,59],[3,58,3,60],[3,59,3,61],[3,60,3,62],[3,61,2,62],[2,63,3,64],[3,63,3,65],[3,64,3,66],[3,65,3,67],[3,66,3,68],[3,67,-1,-1],[-1,-1,3,70],[3,69,3,71],[3,70,3,72],[3,71,3,73],[3,72,3,74],[3,73,3,75],[3,74,3,76],[3,75,3,77],[3,76,3,78],[3,77,3,79],[3,78,3,80],[3,79,3,81],[3,80,3,82],[3,81,3,83],[3,82,2,83],[2,84,3,85],[3,84,3,86],[3,85,3,87],[3,86,3,88],[3,87,3,89],[3,88,3,90],[3,89,-1,-1],[-1,-1,3,92],[3,91,3,93],[3,92,3,94],[3,93,3,95],[3,94,3,96],[3,95,3,97],[3,96,3,98],[3,97,3,99],[3,98,3,100],[3,99,3,101],[3,100,3,102],[3,101,3,103],[3,102,3,104],[3,103,2,104],[2,105,3,106],[3,105,3,107],[3,106,3,108],[3,107,3,109],[3,108,3,110],[3,109,3,111],[3,110,3,112],[3,111,3,113],[3,112,3,114],[3,113,3,115],[3,114,3,116],[3,115,3,117],[3,116,3,118],[3,117,3,119],[3,118,3,120],[3,119,3,121],[3,120,3,122],[3,121,3,123],[3,122,3,124],[3,123,3,125],[3,124,2,125],[2,126,3,127],[3,126,3,128],[3,127,3,129],[3,128,3,130],[3,129,3,131],[3,130,3,132],[3,131,3,133],[3,132,3,134],[3,133,3,135],[3,134,3,136],[3,135,-1,-1],[-1,-1,3,138],[3,137,3,139],[3,138,3,140],[3,139,3,141],[3,140,3,142],[3,141,3,143],[3,142,3,144],[3,143,3,145],[3,144,3,146],[3,145,2,146],[2,147,3,148],[3,147,3,149],[3,148,3,150],[3,149,3,151],[3,150,3,152],[3,151,3,153],[3,152,3,154],[3,153,3,155],[3,154,3,156],[3,155,3,157],[3,156,3,158],[3,157,3,159],[3,158,3,160],[3,159,3,161],[3,160,3,162],[3,161,3,163],[3,162,3,164],[3,163,3,165],[3,164,3,166],[3,165,3,167],[3,166,2,167],[2,168,3,169],[3,168,3,170],[3,169,3,171],[3,170,3,172],[3,171,3,173],[3,172,3,174],[3,173,3,175],[3,174,3,176],[3,175,3,177],[3,176,3,178],[3,177,-1,-1],[-1,-1,3,180],[3,179,3,181],[3,180,3,182],[3,181,3,183],[3,182,3,184],[3,183,3,185],[3,184,3,186],[3,185,3,187],[3,186,3,188],[3,187,2,188],[2,189,3,190],[3,189,3,191],[3,190,3,192],[3,191,3,193],[3,192,3,194],[3,193,3,195],[3,194,3,196],[3,195,3,197],[3,196,3,198],[3,197,3,199],[3,198,3,200],[3,199,3,201],[3,200,3,202],[3,201,3,203],[3,202,3,204],[3,203,3,205],[3,204,3,206],[3,205,3,207],[3,206,3,208],[3,207,3,209],[3,208,2,209],[2,210,3,211],[3,210,3,212],[3,211,3,213],[3,212,3,214],[3,213,3,215],[3,214,3,216],[3,215,3,217],[3,216,3,218],[3,217,3,219],[3,218,3,220],[3,219,3,221],[3,220,-1,-1],[-1,-1,3,223],[3,222,3,224],[3,223,3,225],[3,224,3,226],[3,225,3,227],[3,226,3,228],[3,227,3,229],[3,228,3,230],[3,229,2,230],[2,231,3,232],[3,231,3,233],[3,232,3,234],[3,233,3,235],[3,234,3,236],[3,235,3,237],[3,236,3,238],[3,237,3,239],[3,238,-1,-1],[-1,-1,3,241],[3,240,3,242],[3,241,3,243],[3,242,3,244],[3,243,3,245],[3,244,3,246],[3,245,3,247],[3,246,3,248],[3,247,3,249],[3,248,3,250],[3,249,3,251],[3,250,2,251],[2,252,3,253],[3,252,3,254],[3,253,3,255],[3,254,3,256],[3,255,3,257],[3,256,3,258],[3,257,3,259],[3,258,3,260],[3,259,3,261],[3,260,3,262],[3,261,-1,-1],[-1,-1,3,264],[3,263,3,265],[3,264,3,266],[3,265,3,267],[3,266,3,268],[3,267,3,269],[3,268,3,270],[3,269,3,271],[3,270,3,272],[3,271,2,272],[2,273,3,274],[3,273,3,275],[3,274,3,276],[3,275,3,277],[3,276,3,278],[3,277,3,279],[3,278,3,280],[3,279,3,281],[3,280,3,282],[3,281,3,283],[3,282,3,284],[3,283,3,285],[3,284,3,286],[3,285,3,287],[3,286,3,288],[3,287,3,289],[3,288,3,290],[3,289,3,291],[3,290,3,292],[3,291,3,293],[3,292,2,293],[2,294,3,295],[3,294,3,296],[3,295,3,297],[3,296,3,298],[3,297,3,299],[3,298,-1,-1],[-1,-1,3,301],[3,300,3,302],[3,301,3,303],[3,302,3,304],[3,303,3,305],[3,304,3,306],[3,305,3,307],[3,306,3,308],[3,307,3,309],[3,308,3,310],[3,309,3,311],[3,310,3,312],[3,311,3,313],[3,312,3,314],[3,313,2,314],[2,315,3,316],[3,315,3,317],[3,316,3,318],[3,317,3,319],[3,318,3,320],[3,319,-1,-1],[-1,-1,3,322],[3,321,3,323],[3,322,3,324],[3,323,3,325],[3,324,3,326],[3,325,3,327],[3,326,3,328],[3,327,3,329],[3,328,3,330],[3,329,3,331],[3,330,3,332],[3,331,3,333],[3,332,3,334],[3,333,3,335],[3,334,2,335],[2,336,3,337],[3,336,3,338],[3,337,3,339],[3,338,3,340],[3,339,3,341],[3,340,3,342],[3,341,3,343],[3,342,3,344],[3,343,3,345],[3,344,3,346],[3,345,-1,-1],[-1,-1,3,348],[3,347,3,349],[3,348,3,350],[3,349,3,351],[3,350,3,352],[3,351,3,353],[3,352,3,354],[3,353,3,355],[3,354,3,356],[3,355,2,356],[2,357,3,358],[3,357,3,359],[3,358,3,360],[3,359,3,361],[3,360,3,362],[3,361,3,363],[3,362,3,364],[3,363,3,365],[3,364,3,366],[3,365,3,367],[3,366,3,368],[3,367,3,369],[3,368,3,370],[3,369,3,371],[3,370,3,372],[3,371,3,373],[3,372,3,374],[3,373,3,375],[3,374,3,376],[3,375,3,377],[3,376,2,377],[2,378,3,379],[3,378,3,380],[3,379,3,381],[3,380,3,382],[3,381,3,383],[3,382,3,384],[3,383,3,385],[3,384,3,386],[3,385,3,387],[3,386,3,388],[3,387,-1,-1],[-1,-1,3,390],[3,389,3,391],[3,390,3,392],[3,391,3,393],[3,392,3,394],[3,393,3,395],[3,394,3,396],[3,395,3,397],[3,396,3,398],[3,397,2,398],[2,399,3,400],[3,399,3,401],[3,400,3,402],[3,401,3,403],[3,402,3,404],[3,403,3,405],[3,404,3,406],[3,405,3,407],[3,406,3,408],[3,407,3,409],[3,408,3,410],[3,409,3,411],[3,410,3,412],[3,411,3,413],[3,412,3,414],[3,413,3,415],[3,414,3,416],[3,415,3,417],[3,416,3,418],[3,417,3,419],[3,418,2,419],[2,420,3,421],[3,420,3,422],[3,421,3,423],[3,422,3,424],[3,423,3,425],[3,424,3,426],[3,425,3,427],[3,426,3,428],[3,427,3,429],[3,428,3,430],[3,429,-1,-1],[-1,-1,3,432],[3,431,3,433],[3,432,3,434],[3,433,3,435],[3,434,3,436],[3,435,3,437],[3,436,3,438],[3,437,3,439],[3,438,3,440],[3,439,2,440],[2,441,3,442],[3,441,3,443],[3,442,3,444],[3,443,3,445],[3,444,3,446],[3,445,3,447],[3,446,3,448],[3,447,3,449],[3,448,3,450],[3,449,3,451],[3,450,3,452],[3,451,3,453],[3,452,3,454],[3,453,3,455],[3,454,3,456],[3,455,3,457],[3,456,3,458],[3,457,3,459],[3,458,3,460],[3,459,3,461],[3,460,2,461],[2,462,3,463],[3,462,3,464],[3,463,3,465],[3,464,3,466],[3,465,3,467],[3,466,3,468],[3,467,3,469],[3,468,3,470],[3,469,3,471],[3,470,3,472],[3,471,-1,-1],[-1,-1,3,474],[3,473,3,475],[3,474,3,476],[3,475,3,477],[3,476,3,478],[3,477,3,479],[3,478,3,480],[3,479,3,481],[3,480,3,482],[3,481,2,482],[2,483,3,484],[3,483,3,485],[3,484,3,486],[3,485,3,487],[3,486,3,488],[3,487,3,489],[3,488,3,490],[3,489,3,491],[3,490,3,492],[3,491,3,493],[3,492,3,494],[3,493,3,495],[3,494,3,496],[3,495,3,497],[3,496,3,498],[3,497,3,499],[3,498,3,500],[3,499,3,501],[3,500,3,502],[3,501,3,503],[3,502,2,503],[2,504,3,505],[3,504,3,506],[3,505,3,507],[3,506,3,508],[3,507,3,509],[3,508,3,510],[3,509,3,511],[3,510,3,512],[3,511,3,513],[3,512,3,514],[3,513,3,515],[3,514,3,516],[3,515,3,517],[3,516,3,518],[3,517,3,519],[3,518,-1,-1],[-1,-1,3,521],[3,520,3,522],[3,521,3,523],[3,522,3,524],[3,523,2,524],[2,525,3,526],[3,525,3,527],[3,526,3,528],[3,527,3,529],[3,528,3,530],[3,529,3,531],[3,530,-1,-1],[-1,-1,3,533],[3,532,3,534],[3,533,3,535],[3,534,3,536],[3,535,3,537],[3,536,3,538],[3,537,3,539],[3,538,3,540],[3,539,3,541],[3,540,3,542],[3,541,3,543],[3,542,3,544],[3,543,3,545],[3,544,2,545],[2,546,3,547],[3,546,3,548],[3,547,3,549],[3,548,3,550],[3,549,3,551],[3,550,3,552],[3,551,3,553],[3,552,3,554],[3,553,3,555],[3,554,3,556],[3,555,-1,-1],[-1,-1,3,558],[3,557,3,559],[3,558,3,560],[3,559,3,561],[3,560,3,562],[3,561,3,563],[3,562,3,564],[3,563,3,565],[3,564,3,566],[3,565,2,566],[2,567,3,568],[3,567,3,569],[3,568,3,570],[3,569,3,571],[3,570,3,572],[3,571,3,573],[3,572,3,574],[3,573,3,575],[3,574,3,576],[3,575,3,577],[3,576,3,578],[3,577,3,579],[3,578,3,580],[3,579,3,581],[3,580,3,582],[3,581,3,583],[3,582,3,584],[3,583,3,585],[3,584,3,586],[3,585,3,587],[3,586,2,587],[2,588,3,589],[3,588,3,590],[3,589,3,591],[3,590,3,592],[3,591,3,593],[3,592,3,594],[3,593,3,595],[3,594,3,596],[3,595,3,597],[3,596,-1,-1],[-1,-1,3,599],[3,598,3,600],[3,599,3,601],[3,600,3,602],[3,601,3,603],[3,602,3,604],[3,603,3,605],[3,604,3,606],[3,605,3,607],[3,606,3,608],[3,607,3,609],[3,608,3,610],[3,609,3,611],[3,610,3,612],[3,611,3,613],[3,612,3,614],[3,613,3,615],[3,614,3,616],[3,615,3,617],[3,616,-1,-1],[-1,-1,-1,-1],[-1,-1,-1,-1],[-1,-1,-1,-1],[-1,-1,-1,-1],[-1,-1,-1,-1],[-1,-1,-1,-1],[-1,-1,-1,-1],[-1,-1,-1,-1],[-1,-1,-1,-1],[-1,-1,-1,-1],[-1,-1,-1,-1],[-1,-1,-1,-1],[-1,-1,-1,-1],[-1,-1,-1,-1],[-1,-1,-1,-1],[-1,-1,-1,-1],[-1,-1,-1,-1],[-1,-1,-1,-1],[-1,-1,-1,-1],[-1,-1,-1,-1],[-1,-1,-1,-1],[-1,-1,-1,-1],[-1,-1,-1,-1],[-1,-1,-1,-1],[-1,-1,-1,-1],[-1,-1,-1,-1],[-1,-1,-1,-1],[-1,-1,-1,-1],[-1,-1,-1,-1],[-1,-1,-1,-1],[-1,-1,-1,-1],[-1,-1,-1,-1],[-1,-1,-1,-1],[-1,-1,-1,-1],[-1,-1,-1,-1],[-1,-1,-1,-1],[-1,-1,-1,-1],[-1,-1,-1,-1],[-1,-1,-1,-1],[-1,-1,-1,-1],[-1,-1,-1,-1],[-1,-1,-1,-1],[-1,-1,-1,-1],[-1,-1,-1,-1],[-1,-1,-1,-1],[-1,-1,-1,-1],[-1,-1,-1,-1],[-1,-1,-1,-1],[-1,-1,-1,-1],[-1,-1,-1,-1],[-1,-1,-1,-1],[-1,-1,-1,-1],[-1,-1,-1,-1],[-1,-1,-1,-1]],"scaf":[[-1,-1,-1,-1],[-1,-1,-1,-1],[-1,-1,-1,-1],[-1,-1,-1,-1],[-1,-1,-1,-1],[-1,-1,-1,-1],[-1,-1,-1,-1],[-1,-1,-1,-1],[-1,-1,-1,-1],[-1,-1,-1,-1],[-1,-1,-1,-1],[-1,-1,-1,-1],[-1,-1,-1,-1],[-1,-1,-1,-1],[-1,-1,-1,-1],[-1,-1,-1,-1],[3,17,2,16],[3,18,3,16],[3,19,3,17],[3,20,3,18],[3,21,3,19],[3,22,3,20],[3,23,3,21],[3,24,3,22],[3,25,3,23],[3,26,3,24],[3,27,3,25],[3,28,3,26],[3,29,3,27],[3,30,3,28],[3,31,3,29],[3,32,3,30],[3,33,3,31],[3,34,3,32],[3,35,3,33],[3,36,3,34],[3,37,3,35],[3,38,3,36],[3,39,3,37],[3,40,3,38],[3,41,3,39],[3,42,3,40],[3,43,3,41],[3,44,3,42],[3,45,3,43],[3,46,3,44],[3,47,3,45],[3,48,3,46],[3,49,3,47],[3,50,3,48],[3,51,3,49],[3,52,3,50],[3,53,3,51],[3,54,3,52],[3,55,3,53],[3,56,3,54],[3,57,3,55],[3,58,3,56],[3,59,3,57],[3,60,3,58],[3,61,3,59],[3,62,3,60],[3,63,3,61],[3,64,3,62],[3,65,3,63],[3,66,3,64],[3,67,3,65],[3,68,3,66],[3,69,3,67],[3,70,3,68],[3,71,3,69],[3,72,3,70],[3,73,3,71],[3,74,3,72],[3,75,3,73],[3,76,3,74],[3,77,3,75],[3,78,3,76],[3,79,3,77],[3,80,3,78],[3,81,3,79],[3,82,3,80],[3,83,3,81],[3,84,3,82],[3,85,3,83],[3,86,3,84],[3,87,3,85],[3,88,3,86],[3,89,3,87],[3,90,3,88],[3,91,3,89],[3,92,3,90],[3,93,3,91],[3,94,3,92],[3,95,3,93],[3,96,3,94],[3,97,3,95],[3,98,3,96],[3,99,3,97],[3,100,3,98],[3,101,3,99],[3,102,3,100],[3,103,3,101],[3,104,3,102],[3,105,3,103],[3,106,3,104],[3,107,3,105],[3,108,3,106],[3,109,3,107],[3,110,3,108],[3,111,3,109],[3,112,3,110],[3,113,3,111],[3,114,3,112],[3,115,3,113],[3,116,3,114],[3,117,3,115],[3,118,3,116],[3,119,3,117],[3,120,3,118],[3,121,3,119],[3,122,3,120],[3,123,3,121],[3,124,3,122],[3,125,3,123],[3,126,3,124],[3,127,3,125],[3,128,3,126],[3,129,3,127],[3,130,3,128],[3,131,3,129],[3,132,3,130],[3,133,3,131],[3,134,3,132],[3,135,3,133],[3,136,3,134],[3,137,3,135],[3,138,3,136],[3,139,3,137],[3,140,3,138],[3,141,3,139],[3,142,3,140],[3,143,3,141],[3,144,3,142],[3,145,3,143],[3,146,3,144],[3,147,3,145],[3,148,3,146],[3,149,3,147],[3,150,3,148],[3,151,3,149],[3,152,3,150],[3,153,3,151],[3,154,3,152],[3,155,3,153],[3,156,3,154],[3,157,3,155],[3,158,3,156],[3,159,3,157],[3,160,3,158],[3,161,3,159],[3,162,3,160],[3,163,3,161],[3,164,3,162],[3,165,3,163],[3,166,3,164],[3,167,3,165],[3,168,3,166],[3,169,3,167],[3,170,3,168],[3,171,3,169],[3,172,3,170],[3,173,3,171],[3,174,3,172],[3,175,3,173],[3,176,3,174],[3,177,3,175],[3,178,3,176],[3,179,3,177],[3,180,3,178],[3,181,3,179],[3,182,3,180],[3,183,3,181],[3,184,3,182],[3,185,3,183],[3,186,3,184],[3,187,3,185],[3,188,3,186],[3,189,3,187],[3,190,3,188],[3,191,3,189],[3,192,3,190],[3,193,3,191],[3,194,3,192],[3,195,3,193],[3,196,3,194],[3,197,3,195],[3,198,3,196],[3,199,3,197],[3,200,3,198],[3,201,3,199],[3,202,3,200],[3,203,3,201],[3,204,3,202],[3,205,3,203],[3,206,3,204],[3,207,3,205],[3,208,3,206],[3,209,3,207],[3,210,3,208],[3,211,3,209],[3,212,3,210],[3,213,3,211],[3,214,3,212],[3,215,3,213],[3,216,3,214],[3,217,3,215],[3,218,3,216],[3,219,3,217],[3,220,3,218],[3,221,3,219],[3,222,3,220],[3,223,3,221],[3,224,3,222],[3,225,3,223],[3,226,3,224],[3,227,3,225],[3,228,3,226],[3,229,3,227],[3,230,3,228],[3,231,3,229],[3,232,3,230],[3,233,3,231],[3,234,3,232],[3,235,3,233],[3,236,3,234],[3,237,3,235],[3,238,3,236],[3,239,3,237],[3,240,3,238],[3,241,3,239],[3,242,3,240],[3,243,3,241],[3,244,3,242],[3,245,3,243],[3,246,3,244],[3,247,3,245],[3,248,3,246],[3,249,3,247],[3,250,3,248],[3,251,3,249],[3,252,3,250],[3,253,3,251],[3,254,3,252],[3,255,3,253],[3,256,3,254],[3,257,3,255],[3,258,3,256],[3,259,3,257],[3,260,3,258],[3,261,3,259],[3,262,3,260],[3,263,3,261],[3,264,3,262],[3,265,3,263],[3,266,3,264],[3,267,3,265],[3,268,3,266],[3,269,3,267],[3,270,3,268],[3,271,3,269],[3,272,3,270],[3,273,3,271],[3,274,3,272],[3,275,3,273],[3,276,3,274],[3,277,3,275],[3,278,3,276],[3,279,3,277],[3,280,3,278],[3,281,3,279],[3,282,3,280],[3,283,3,281],[3,284,3,282],[3,285,3,283],[3,286,3,284],[3,287,3,285],[3,288,3,286],[3,289,3,287],[3,290,3,288],[3,291,3,289],[3,292,3,290],[3,293,3,291],[3,294,3,292],[3,295,3,293],[3,296,3,294],[3,297,3,295],[3,298,3,296],[3,299,3,297],[3,300,3,298],[3,301,3,299],[3,302,3,300],[3,303,3,301],[3,304,3,302],[3,305,3,303],[3,306,3,304],[3,307,3,305],[3,308,3,306],[3,309,3,307],[3,310,3,308],[3,311,3,309],[3,312,3,310],[3,313,3,311],[3,314,3,312],[3,315,3,313],[3,316,3,314],[3,317,3,315],[3,318,3,316],[3,319,3,317],[3,320,3,318],[3,321,3,319],[3,322,3,320],[3,323,3,321],[3,324,3,322],[3,325,3,323],[3,326,3,324],[3,327,3,325],[3,328,3,326],[3,329,3,327],[3,330,3,328],[3,331,3,329],[3,332,3,330],[3,333,3,331],[3,334,3,332],[3,335,3,333],[3,336,3,334],[3,337,3,335],[3,338,3,336],[3,339,3,337],[3,340,3,338],[3,341,3,339],[3,342,3,340],[3,343,3,341],[3,344,3,342],[3,345,3,343],[3,346,3,344],[3,347,3,345],[3,348,3,346],[3,349,3,347],[3,350,3,348],[3,351,3,349],[3,352,3,350],[3,353,3,351],[3,354,3,352],[3,355,3,353],[3,356,3,354],[3,357,3,355],[3,358,3,356],[3,359,3,357],[3,360,3,358],[3,361,3,359],[3,362,3,360],[3,363,3,361],[3,364,3,362],[3,365,3,363],[3,366,3,364],[3,367,3,365],[3,368,3,366],[3,369,3,367],[3,370,3,368],[3,371,3,369],[3,372,3,370],[3,373,3,371],[3,374,3,372],[3,375,3,373],[3,376,3,374],[3,377,3,375],[3,378,3,376],[3,379,3,377],[3,380,3,378],[3,381,3,379],[3,382,3,380],[3,383,3,381],[3,384,3,382],[3,385,3,383],[3,386,3,384],[3,387,3,385],[3,388,3,386],[3,389,3,387],[3,390,3,388],[3,391,3,389],[3,392,3,390],[3,393,3,391],[3,394,3,392],[3,395,3,393],[3,396,3,394],[3,397,3,395],[3,398,3,396],[3,399,3,397],[3,400,3,398],[3,401,3,399],[3,402,3,400],[3,403,3,401],[3,404,3,402],[3,405,3,403],[3,406,3,404],[3,407,3,405],[3,408,3,406],[3,409,3,407],[3,410,3,408],[3,411,3,409],[3,412,3,410],[3,413,3,411],[3,414,3,412],[3,415,3,413],[3,416,3,414],[3,417,3,415],[3,418,3,416],[3,419,3,417],[3,420,3,418],[3,421,3,419],[3,422,3,420],[3,423,3,421],[3,424,3,422],[3,425,3,423],[3,426,3,424],[3,427,3,425],[3,428,3,426],[3,429,3,427],[3,430,3,428],[3,431,3,429],[3,432,3,430],[3,433,3,431],[3,434,3,432],[3,435,3,433],[3,436,3,434],[3,437,3,435],[3,438,3,436],[3,439,3,437],[3,440,3,438],[3,441,3,439],[3,442,3,440],[3,443,3,441],[3,444,3,442],[3,445,3,443],[3,446,3,444],[3,447,3,445],[3,448,3,446],[3,449,3,447],[3,450,3,448],[3,451,3,449],[3,452,3,450],[3,453,3,451],[3,454,3,452],[3,455,3,453],[3,456,3,454],[3,457,3,455],[3,458,3,456],[3,459,3,457],[3,460,3,458],[3,461,3,459],[3,462,3,460],[3,463,3,461],[3,464,3,462],[3,465,3,463],[3,466,3,464],[3,467,3,465],[3,468,3,466],[3,469,3,467],[3,470,3,468],[3,471,3,469],[3,472,3,470],[3,473,3,471],[3,474,3,472],[3,475,3,473],[3,476,3,474],[3,477,3,475],[3,478,3,476],[3,479,3,477],[3,480,3,478],[3,481,3,479],[3,482,3,480],[3,483,3,481],[3,484,3,482],[3,485,3,483],[3,486,3,484],[3,487,3,485],[3,488,3,486],[3,489,3,487],[3,490,3,488],[3,491,3,489],[3,492,3,490],[3,493,3,491],[3,494,3,492],[3,495,3,493],[3,496,3,494],[3,497,3,495],[3,498,3,496],[3,499,3,497],[3,500,3,498],[3,501,3,499],[3,502,3,500],[3,503,3,501],[3,504,3,502],[3,505,3,503],[3,506,3,504],[3,507,3,505],[3,508,3,506],[3,509,3,507],[3,510,3,508],[3,511,3,509],[3,512,3,510],[3,513,3,511],[3,514,3,512],[3,515,3,513],[3,516,3,514],[3,517,3,515],[3,518,3,516],[3,519,3,517],[3,520,3,518],[3,521,3,519],[3,522,3,520],[3,523,3,521],[3,524,3,522],[3,525,3,523],[3,526,3,524],[3,527,3,525],[3,528,3,526],[3,529,3,527],[3,530,3,528],[3,531,3,529],[3,532,3,530],[3,533,3,531],[3,534,3,532],[3,535,3,533],[3,536,3,534],[3,537,3,535],[3,538,3,536],[3,539,3,537],[3,540,3,538],[3,541,3,539],[3,542,3,540],[3,543,3,541],[3,544,3,542],[3,545,3,543],[3,546,3,544],[3,547,3,545],[3,548,3,546],[3,549,3,547],[3,550,3,548],[3,551,3,549],[3,552,3,550],[3,553,3,551],[3,554,3,552],[3,555,3,553],[3,556,3,554],[3,557,3,555],[3,558,3,556],[3,559,3,557],[3,560,3,558],[3,561,3,559],[3,562,3,560],[3,563,3,561],[3,564,3,562],[3,565,3,563],[3,566,3,564],[3,567,3,565],[3,568,3,566],[3,569,3,567],[3,570,3,568],[3,571,3,569],[3,572,3,570],[3,573,3,571],[3,574,3,572],[3,575,3,573],[3,576,3,574],[3,577,3,575],[3,578,3,576],[3,579,3,577],[3,580,3,578],[3,581,3,579],[3,582,3,580],[3,583,3,581],[3,584,3,582],[3,585,3,583],[3,586,3,584],[3,587,3,585],[3,588,3,586],[3,589,3,587],[3,590,3,588],[3,591,3,589],[3,592,3,590],[3,593,3,591],[3,594,3,592],[3,595,3,593],[3,596,3,594],[3,597,3,595],[3,598,3,596],[3,599,3,597],[3,600,3,598],[3,601,3,599],[3,602,3,600],[3,603,3,601],[3,604,3,602],[3,605,3,603],[3,606,3,604],[3,607,3,605],[3,608,3,606],[3,609,3,607],[3,610,3,608],[3,611,3,609],[3,612,3,610],[3,613,3,611],[2,613,3,612],[-1,-1,-1,-1],[-1,-1,-1,-1],[-1,-1,-1,-1],[-1,-1,-1,-1],[-1,-1,-1,-1],[-1,-1,-1,-1],[-1,-1,-1,-1],[-1,-1,-1,-1],[-1,-1,-1,-1],[-1,-1,-1,-1],[-1,-1,-1,-1],[-1,-1,-1,-1],[-1,-1,-1,-1],[-1,-1,-1,-1],[-1,-1,-1,-1],[-1,-1,-1,-1],[-1,-1,-1,-1],[-1,-1,-1,-1],[-1,-1,-1,-1],[-1,-1,-1,-1],[-1,-1,-1,-1],[-1,-1,-1,-1],[-1,-1,-1,-1],[-1,-1,-1,-1],[-1,-1,-1,-1],[-1,-1,-1,-1],[-1,-1,-1,-1],[-1,-1,-1,-1],[-1,-1,-1,-1],[-1,-1,-1,-1],[-1,-1,-1,-1],[-1,-1,-1,-1],[-1,-1,-1,-1],[-1,-1,-1,-1],[-1,-1,-1,-1],[-1,-1,-1,-1],[-1,-1,-1,-1],[-1,-1,-1,-1],[-1,-1,-1,-1],[-1,-1,-1,-1],[-1,-1,-1,-1],[-1,-1,-1,-1],[-1,-1,-1,-1],[-1,-1,-1,-1],[-1,-1,-1,-1],[-1,-1,-1,-1],[-1,-1,-1,-1],[-1,-1,-1,-1],[-1,-1,-1,-1],[-1,-1,-1,-1],[-1,-1,-1,-1],[-1,-1,-1,-1],[-1,-1,-1,-1],[-1,-1,-1,-1],[-1,-1,-1,-1],[-1,-1,-1,-1],[-1,-1,-1,-1],[-1,-1,-1,-1]],"scafLoop":[],"row":15},{"stapLoop":[],"stap_colors":[[43,8947848],[71,16204552],[91,16204552],[112,7536862],[127,8947848],[151,8947848],[169,8947848],[196,7536862],[212,8947848],[235,8947848],[253,8947848],[280,7536862],[302,8947848],[323,16204552],[339,16204552],[364,7536862],[379,8947848],[406,7536862],[421,8947848],[448,8947848],[463,8947848],[490,7536862],[505,8947848],[524,16204552],[551,16204552],[574,8947848],[589,8947848],[621,8947848]],"loop":[0,0,0,0,0,0,0,0,0,0,0,0,0,0,0,0,0,0,0,0,0,0,0,0,0,0,0,0,0,0,0,0,0,0,0,0,0,0,0,0,0,0,0,0,0,0,0,0,0,0,0,0,0,0,0,0,0,0,0,0,0,0,0,0,0,0,0,0,0,0,0,0,0,0,0,0,0,0,0,0,0,0,0,0,0,0,0,0,0,0,0,0,0,0,0,0,0,0,0,0,0,0,0,0,0,0,0,0,0,0,0,0,0,0,0,0,0,0,0,0,0,0,0,0,0,0,0,0,0,0,0,0,0,0,0,0,0,0,0,0,0,0,0,0,0,0,0,0,0,0,0,0,0,0,0,0,0,0,0,0,0,0,0,0,0,0,0,0,0,0,0,0,0,0,0,0,0,0,0,0,0,0,0,0,0,0,0,0,0,0,0,0,0,0,0,0,0,0,0,0,0,0,0,0,0,0,0,0,0,0,0,0,0,0,0,0,0,0,0,0,0,0,0,0,0,0,0,0,0,0,0,0,0,0,0,0,0,0,0,0,0,0,0,0,0,0,0,0,0,0,0,0,0,0,0,0,0,0,0,0,0,0,0,0,0,0,0,0,0,0,0,0,0,0,0,0,0,0,0,0,0,0,0,0,0,0,0,0,0,0,0,0,0,0,0,0,0,0,0,0,0,0,0,0,0,0,0,0,0,0,0,0,0,0,0,0,0,0,0,0,0,0,0,0,0,0,0,0,0,0,0,0,0,0,0,0,0,0,0,0,0,0,0,0,0,0,0,0,0,0,0,0,0,0,0,0,0,0,0,0,0,0,0,0,0,0,0,0,0,0,0,0,0,0,0,0,0,0,0,0,0,0,0,0,0,0,0,0,0,0,0,0,0,0,0,0,0,0,0,0,0,0,0,0,0,0,0,0,0,0,0,0,0,0,0,0,0,0,0,0,0,0,0,0,0,0,0,0,0,0,0,0,0,0,0,0,0,0,0,0,0,0,0,0,0,0,0,0,0,0,0,0,0,0,0,0,0,0,0,0,0,0,0,0,0,0,0,0,0,0,0,0,0,0,0,0,0,0,0,0,0,0,0,0,0,0,0,0,0,0,0,0,0,0,0,0,0,0,0,0,0,0,0,0,0,0,0,0,0,0,0,0,0,0,0,0,0,0,0,0,0,0,0,0,0,0,0,0,0,0,0,0,0,0,0,0,0,0,0,0,0,0,0,0,0,0,0,0,0,0,0,0,0,0,0,0,0,0,0,0,0,0,0,0,0,0,0,0,0,0,0,0,0,0,0,0,0,0,0,0,0,0,0,0,0,0,0,0,0,0,0,0,0,0,0,0,0,0,0,0,0,0,0,0,0,0,0,0,0,0,0,0,0,0,0,0,0,0,0,0,0,0,0,0,0,0,0,0,0,0,0,0,0,0,0,0,0,0,0,0,0,0,0,0,0,0,0,0,0,0,0,0,0,0,0,0,0,0,0,0,0,0,0,0,0,0,0,0,0,0,0,0],"skip":[0,0,0,0,0,0,0,0,0,0,0,0,0,0,0,0,0,0,0,0,0,0,0,0,0,0,0,0,0,0,0,0,0,0,0,0,0,0,0,0,0,0,0,0,0,0,0,0,0,0,0,0,0,0,0,0,0,0,0,0,0,0,0,0,0,0,0,0,0,0,0,0,0,0,0,0,0,0,0,0,0,0,0,0,0,0,0,0,0,0,0,0,0,0,0,0,0,0,0,0,0,0,0,0,0,0,0,0,0,0,0,0,0,0,0,0,0,0,0,0,0,0,0,0,0,0,0,0,0,0,0,0,0,0,0,0,0,0,0,0,0,0,0,0,0,0,0,0,0,0,0,0,0,0,0,0,0,0,0,0,0,0,0,0,0,0,0,0,0,0,0,0,0,0,0,0,0,0,0,0,0,0,0,0,0,0,0,0,0,0,0,0,0,0,0,0,0,0,0,0,0,0,0,0,0,0,0,0,0,0,0,0,0,0,0,0,0,0,0,0,0,0,0,0,0,0,0,0,0,0,0,0,0,0,0,0,0,0,0,0,0,0,0,0,0,0,0,0,0,0,0,0,0,0,0,0,0,0,0,0,0,0,0,0,0,0,0,0,0,0,0,0,0,0,0,0,0,0,0,0,0,0,0,0,0,0,0,0,0,0,0,0,0,0,0,0,0,0,0,0,0,0,0,0,0,0,0,0,0,0,0,0,0,0,0,0,0,0,0,0,0,0,0,0,0,0,0,0,0,0,0,0,0,0,0,0,0,0,0,0,0,0,0,0,0,0,0,0,0,0,0,0,0,0,0,0,0,0,0,0,0,0,0,0,0,0,0,0,0,0,0,0,0,0,0,0,0,0,0,0,0,0,0,0,0,0,0,0,0,0,0,0,0,0,0,0,0,0,0,0,0,0,0,0,0,0,0,0,0,0,0,0,0,0,0,0,0,0,0,0,0,0,0,0,0,0,0,0,0,0,0,0,0,0,0,0,0,0,0,0,0,0,0,0,0,0,0,0,0,0,0,0,0,0,0,0,0,0,0,0,0,0,0,0,0,0,0,0,0,0,0,0,0,0,0,0,0,0,0,0,0,0,0,0,0,0,0,0,0,0,0,0,0,0,0,0,0,0,0,0,0,0,0,0,0,0,0,0,0,0,0,0,0,0,0,0,0,0,0,0,0,0,0,0,0,0,0,0,0,0,0,0,0,0,0,0,0,0,0,0,0,0,0,0,0,0,0,0,0,0,0,0,0,0,0,0,0,0,0,0,0,0,0,0,0,0,0,0,0,0,0,0,0,0,0,0,0,0,0,0,0,0,0,0,0,0,0,0,0,0,0,0,0,0,0,0,0,0,0,0,0,0,0,0,0,0,0,0,0,0,0,0,0,0,0,0,0,0,0,0,0,0,0,0,0,0,0,0,0,0,0,0,0,0,0,0,0,0,0,0,0,0,0,0,0,0,0,0,0,0,0,0,0,0,0,0,0,0,0,0,0,0,0,0,0,0,0,0,0,0,0,0],"num":4,"col":16,"stap":[[-1,-1,-1,-1],[-1,-1,-1,-1],[-1,-1,-1,-1],[-1,-1,-1,-1],[-1,-1,-1,-1],[-1,-1,-1,-1],[-1,-1,-1,-1],[-1,-1,-1,-1],[-1,-1,-1,-1],[-1,-1,-1,-1],[-1,-1,-1,-1],[-1,-1,-1,-1],[-1,-1,-1,-1],[-1,-1,-1,-1],[-1,-1,-1,-1],[4,16,-1,-1],[4,17,4,15],[4,18,4,16],[4,19,4,17],[4,20,4,18],[4,21,4,19],[4,22,4,20],[4,23,4,21],[4,24,4,22],[4,25,4,23],[4,26,4,24],[4,27,4,25],[4,28,4,26],[4,29,4,27],[4,30,4,28],[4,31,4,29],[4,32,4,30],[4,33,4,31],[4,34,4,32],[5,34,4,33],[4,36,5,35],[4,37,4,35],[4,38,4,36],[4,39,4,37],[4,40,4,38],[4,41,4,39],[4,42,4,40],[4,43,4,41],[-1,-1,4,42],[4,45,-1,-1],[4,46,4,44],[4,47,4,45],[4,48,4,46],[4,49,4,47],[4,50,4,48],[4,51,4,49],[4,52,4,50],[4,53,4,51],[4,54,4,52],[4,55,4,53],[5,55,4,54],[4,57,5,56],[4,58,4,56],[4,59,4,57],[4,60,4,58],[4,61,4,59],[4,62,4,60],[4,63,4,61],[4,64,4,62],[4,65,4,63],[4,66,4,64],[4,67,4,65],[4,68,4,66],[4,69,4,67],[4,70,4,68],[4,71,4,69],[-1,-1,4,70],[4,73,-1,-1],[4,74,4,72],[4,75,4,73],[4,76,4,74],[5,76,4,75],[4,78,5,77],[4,79,4,77],[4,80,4,78],[4,81,4,79],[4,82,4,80],[4,83,4,81],[4,84,4,82],[4,85,4,83],[4,86,4,84],[4,87,4,85],[4,88,4,86],[4,89,4,87],[4,90,4,88],[4,91,4,89],[-1,-1,4,90],[4,93,-1,-1],[4,94,4,92],[4,95,4,93],[4,96,4,94],[4,97,4,95],[5,97,4,96],[4,99,5,98],[4,100,4,98],[4,101,4,99],[4,102,4,100],[4,103,4,101],[4,104,4,102],[4,105,4,103],[4,106,4,104],[4,107,4,105],[4,108,4,106],[4,109,4,107],[4,110,4,108],[4,111,4,109],[4,112,4,110],[-1,-1,4,111],[4,114,-1,-1],[4,115,4,113],[4,116,4,114],[4,117,4,115],[4,118,4,116],[5,118,4,117],[4,120,5,119],[4,121,4,119],[4,122,4,120],[4,123,4,121],[4,124,4,122],[4,125,4,123],[4,126,4,124],[4,127,4,125],[-1,-1,4,126],[4,129,-1,-1],[4,130,4,128],[4,131,4,129],[4,132,4,130],[4,133,4,131],[4,134,4,132],[4,135,4,133],[4,136,4,134],[4,137,4,135],[4,138,4,136],[4,139,4,137],[5,139,4,138],[4,141,5,140],[4,142,4,140],[4,143,4,141],[4,144,4,142],[4,145,4,143],[4,146,4,144],[4,147,4,145],[4,148,4,146],[4,149,4,147],[4,150,4,148],[4,151,4,149],[-1,-1,4,150],[4,153,-1,-1],[4,154,4,152],[4,155,4,153],[4,156,4,154],[4,157,4,155],[4,158,4,156],[4,159,4,157],[4,160,4,158],[5,160,4,159],[4,162,5,161],[4,163,4,161],[4,164,4,162],[4,165,4,163],[4,166,4,164],[4,167,4,165],[4,168,4,166],[4,169,4,167],[-1,-1,4,168],[4,171,-1,-1],[4,172,4,170],[4,173,4,171],[4,174,4,172],[4,175,4,173],[4,176,4,174],[4,177,4,175],[4,178,4,176],[4,179,4,177],[4,180,4,178],[4,181,4,179],[5,181,4,180],[4,183,5,182],[4,184,4,182],[4,185,4,183],[4,186,4,184],[4,187,4,185],[4,188,4,186],[4,189,4,187],[4,190,4,188],[4,191,4,189],[4,192,4,190],[4,193,4,191],[4,194,4,192],[4,195,4,193],[4,196,4,194],[-1,-1,4,195],[4,198,-1,-1],[4,199,4,197],[4,200,4,198],[4,201,4,199],[4,202,4,200],[5,202,4,201],[4,204,5,203],[4,205,4,203],[4,206,4,204],[4,207,4,205],[4,208,4,206],[4,209,4,207],[4,210,4,208],[4,211,4,209],[4,212,4,210],[-1,-1,4,211],[4,214,-1,-1],[4,215,4,213],[4,216,4,214],[4,217,4,215],[4,218,4,216],[4,219,4,217],[4,220,4,218],[4,221,4,219],[4,222,4,220],[4,223,4,221],[5,223,4,222],[4,225,5,224],[4,226,4,224],[4,227,4,225],[4,228,4,226],[4,229,4,227],[4,230,4,228],[4,231,4,229],[4,232,4,230],[4,233,4,231],[4,234,4,232],[4,235,4,233],[-1,-1,4,234],[4,237,-1,-1],[4,238,4,236],[4,239,4,237],[4,240,4,238],[4,241,4,239],[4,242,4,240],[4,243,4,241],[4,244,4,242],[5,244,4,243],[4,246,5,245],[4,247,4,245],[4,248,4,246],[4,249,4,247],[4,250,4,248],[4,251,4,249],[4,252,4,250],[4,253,4,251],[-1,-1,4,252],[4,255,-1,-1],[4,256,4,254],[4,257,4,255],[4,258,4,256],[4,259,4,257],[4,260,4,258],[4,261,4,259],[4,262,4,260],[4,263,4,261],[4,264,4,262],[4,265,4,263],[5,265,4,264],[4,267,5,266],[4,268,4,266],[4,269,4,267],[4,270,4,268],[4,271,4,269],[4,272,4,270],[4,273,4,271],[4,274,4,272],[4,275,4,273],[4,276,4,274],[4,277,4,275],[4,278,4,276],[4,279,4,277],[4,280,4,278],[-1,-1,4,279],[4,282,-1,-1],[4,283,4,281],[4,284,4,282],[4,285,4,283],[4,286,4,284],[5,286,4,285],[4,288,5,287],[4,289,4,287],[4,290,4,288],[4,291,4,289],[4,292,4,290],[4,293,4,291],[4,294,4,292],[4,295,4,293],[4,296,4,294],[4,297,4,295],[4,298,4,296],[4,299,4,297],[4,300,4,298],[4,301,4,299],[4,302,4,300],[-1,-1,4,301],[4,304,-1,-1],[4,305,4,303],[4,306,4,304],[4,307,4,305],[5,307,4,306],[4,309,5,308],[4,310,4,308],[4,311,4,309],[4,312,4,310],[4,313,4,311],[4,314,4,312],[4,315,4,313],[4,316,4,314],[4,317,4,315],[4,318,4,316],[4,319,4,317],[4,320,4,318],[4,321,4,319],[4,322,4,320],[4,323,4,321],[-1,-1,4,322],[4,325,-1,-1],[4,326,4,324],[4,327,4,325],[4,328,4,326],[5,328,4,327],[4,330,5,329],[4,331,4,329],[4,332,4,330],[4,333,4,331],[4,334,4,332],[4,335,4,333],[4,336,4,334],[4,337,4,335],[4,338,4,336],[4,339,4,337],[-1,-1,4,338],[4,341,-1,-1],[4,342,4,340],[4,343,4,341],[4,344,4,342],[4,345,4,343],[4,346,4,344],[4,347,4,345],[4,348,4,346],[4,349,4,347],[5,349,4,348],[4,351,5,350],[4,352,4,350],[4,353,4,351],[4,354,4,352],[4,355,4,353],[4,356,4,354],[4,357,4,355],[4,358,4,356],[4,359,4,357],[4,360,4,358],[4,361,4,359],[4,362,4,360],[4,363,4,361],[4,364,4,362],[-1,-1,4,363],[4,366,-1,-1],[4,367,4,365],[4,368,4,366],[4,369,4,367],[4,370,4,368],[5,370,4,369],[4,372,5,371],[4,373,4,371],[4,374,4,372],[4,375,4,373],[4,376,4,374],[4,377,4,375],[4,378,4,376],[4,379,4,377],[-1,-1,4,378],[4,381,-1,-1],[4,382,4,380],[4,383,4,381],[4,384,4,382],[4,385,4,383],[4,386,4,384],[4,387,4,385],[4,388,4,386],[4,389,4,387],[4,390,4,388],[4,391,4,389],[5,391,4,390],[4,393,5,392],[4,394,4,392],[4,395,4,393],[4,396,4,394],[4,397,4,395],[4,398,4,396],[4,399,4,397],[4,400,4,398],[4,401,4,399],[4,402,4,400],[4,403,4,401],[4,404,4,402],[4,405,4,403],[4,406,4,404],[-1,-1,4,405],[4,408,-1,-1],[4,409,4,407],[4,410,4,408],[4,411,4,409],[4,412,4,410],[5,412,4,411],[4,414,5,413],[4,415,4,413],[4,416,4,414],[4,417,4,415],[4,418,4,416],[4,419,4,417],[4,420,4,418],[4,421,4,419],[-1,-1,4,420],[4,423,-1,-1],[4,424,4,422],[4,425,4,423],[4,426,4,424],[4,427,4,425],[4,428,4,426],[4,429,4,427],[4,430,4,428],[4,431,4,429],[4,432,4,430],[4,433,4,431],[5,433,4,432],[4,435,5,434],[4,436,4,434],[4,437,4,435],[4,438,4,436],[4,439,4,437],[4,440,4,438],[4,441,4,439],[4,442,4,440],[4,443,4,441],[4,444,4,442],[4,445,4,443],[4,446,4,444],[4,447,4,445],[4,448,4,446],[-1,-1,4,447],[4,450,-1,-1],[4,451,4,449],[4,452,4,450],[4,453,4,451],[4,454,4,452],[5,454,4,453],[4,456,5,455],[4,457,4,455],[4,458,4,456],[4,459,4,457],[4,460,4,458],[4,461,4,459],[4,462,4,460],[4,463,4,461],[-1,-1,4,462],[4,465,-1,-1],[4,466,4,464],[4,467,4,465],[4,468,4,466],[4,469,4,467],[4,470,4,468],[4,471,4,469],[4,472,4,470],[4,473,4,471],[4,474,4,472],[4,475,4,473],[5,475,4,474],[4,477,5,476],[4,478,4,476],[4,479,4,477],[4,480,4,478],[4,481,4,479],[4,482,4,480],[4,483,4,481],[4,484,4,482],[4,485,4,483],[4,486,4,484],[4,487,4,485],[4,488,4,486],[4,489,4,487],[4,490,4,488],[-1,-1,4,489],[4,492,-1,-1],[4,493,4,491],[4,494,4,492],[4,495,4,493],[4,496,4,494],[5,496,4,495],[4,498,5,497],[4,499,4,497],[4,500,4,498],[4,501,4,499],[4,502,4,500],[4,503,4,501],[4,504,4,502],[4,505,4,503],[-1,-1,4,504],[4,507,-1,-1],[4,508,4,506],[4,509,4,507],[4,510,4,508],[4,511,4,509],[4,512,4,510],[4,513,4,511],[4,514,4,512],[4,515,4,513],[4,516,4,514],[4,517,4,515],[5,517,4,516],[4,519,5,518],[4,520,4,518],[4,521,4,519],[4,522,4,520],[4,523,4,521],[4,524,4,522],[-1,-1,4,523],[4,526,-1,-1],[4,527,4,525],[4,528,4,526],[4,529,4,527],[4,530,4,528],[4,531,4,529],[4,532,4,530],[4,533,4,531],[4,534,4,532],[4,535,4,533],[4,536,4,534],[4,537,4,535],[4,538,4,536],[5,538,4,537],[4,540,5,539],[4,541,4,539],[4,542,4,540],[4,543,4,541],[4,544,4,542],[4,545,4,543],[4,546,4,544],[4,547,4,545],[4,548,4,546],[4,549,4,547],[4,550,4,548],[4,551,4,549],[-1,-1,4,550],[4,553,-1,-1],[4,554,4,552],[4,555,4,553],[4,556,4,554],[4,557,4,555],[4,558,4,556],[4,559,4,557],[5,559,4,558],[4,561,5,560],[4,562,4,560],[4,563,4,561],[4,564,4,562],[4,565,4,563],[4,566,4,564],[4,567,4,565],[4,568,4,566],[4,569,4,567],[4,570,4,568],[4,571,4,569],[4,572,4,570],[4,573,4,571],[4,574,4,572],[-1,-1,4,573],[4,576,-1,-1],[4,577,4,575],[4,578,4,576],[4,579,4,577],[4,580,4,578],[5,580,4,579],[4,582,5,581],[4,583,4,581],[4,584,4,582],[4,585,4,583],[4,586,4,584],[4,587,4,585],[4,588,4,586],[4,589,4,587],[-1,-1,4,588],[4,591,-1,-1],[4,592,4,590],[4,593,4,591],[4,594,4,592],[4,595,4,593],[4,596,4,594],[4,597,4,595],[4,598,4,596],[4,599,4,597],[4,600,4,598],[4,601,4,599],[5,601,4,600],[4,603,5,602],[4,604,4,602],[4,605,4,603],[4,606,4,604],[4,607,4,605],[4,608,4,606],[4,609,4,607],[4,610,4,608],[4,611,4,609],[4,612,4,610],[4,613,4,611],[4,614,4,612],[4,615,4,613],[4,616,4,614],[4,617,4,615],[4,618,4,616],[4,619,4,617],[4,620,4,618],[4,621,4,619],[-1,-1,4,620],[-1,-1,-1,-1],[-1,-1,-1,-1],[-1,-1,-1,-1],[-1,-1,-1,-1],[-1,-1,-1,-1],[-1,-1,-1,-1],[-1,-1,-1,-1],[-1,-1,-1,-1],[-1,-1,-1,-1],[-1,-1,-1,-1],[-1,-1,-1,-1],[-1,-1,-1,-1],[-1,-1,-1,-1],[-1,-1,-1,-1],[-1,-1,-1,-1],[-1,-1,-1,-1],[-1,-1,-1,-1],[-1,-1,-1,-1],[-1,-1,-1,-1],[-1,-1,-1,-1],[-1,-1,-1,-1],[-1,-1,-1,-1],[-1,-1,-1,-1],[-1,-1,-1,-1],[-1,-1,-1,-1],[-1,-1,-1,-1],[-1,-1,-1,-1],[-1,-1,-1,-1],[-1,-1,-1,-1],[-1,-1,-1,-1],[-1,-1,-1,-1],[-1,-1,-1,-1],[-1,-1,-1,-1],[-1,-1,-1,-1],[-1,-1,-1,-1],[-1,-1,-1,-1],[-1,-1,-1,-1],[-1,-1,-1,-1],[-1,-1,-1,-1],[-1,-1,-1,-1],[-1,-1,-1,-1],[-1,-1,-1,-1],[-1,-1,-1,-1],[-1,-1,-1,-1],[-1,-1,-1,-1],[-1,-1,-1,-1],[-1,-1,-1,-1],[-1,-1,-1,-1],[-1,-1,-1,-1],[-1,-1,-1,-1]],"scaf":[[-1,-1,-1,-1],[-1,-1,-1,-1],[-1,-1,-1,-1],[-1,-1,-1,-1],[-1,-1,-1,-1],[-1,-1,-1,-1],[-1,-1,-1,-1],[-1,-1,-1,-1],[-1,-1,-1,-1],[-1,-1,-1,-1],[-1,-1,-1,-1],[-1,-1,-1,-1],[-1,-1,-1,-1],[-1,-1,-1,-1],[-1,-1,-1,-1],[-1,-1,-1,-1],[-1,-1,-1,-1],[-1,-1,-1,-1],[-1,-1,-1,-1],[5,19,4,20],[4,19,4,21],[4,20,4,22],[4,21,4,23],[4,22,4,24],[4,23,4,25],[4,24,4,26],[4,25,4,27],[4,26,4,28],[4,27,4,29],[4,28,4,30],[4,29,4,31],[4,30,4,32],[4,31,4,33],[4,32,4,34],[4,33,4,35],[4,34,4,36],[4,35,4,37],[4,36,4,38],[4,37,4,39],[4,38,4,40],[4,39,4,41],[4,40,4,42],[4,41,4,43],[4,42,4,44],[4,43,4,45],[4,44,4,46],[4,45,4,47],[4,46,4,48],[4,47,4,49],[4,48,4,50],[4,49,4,51],[4,50,4,52],[4,51,4,53],[4,52,4,54],[4,53,4,55],[4,54,4,56],[4,55,4,57],[4,56,4,58],[4,57,4,59],[4,58,4,60],[4,59,5,60],[5,61,4,62],[4,61,4,63],[4,62,4,64],[4,63,4,65],[4,64,4,66],[4,65,4,67],[4,66,4,68],[4,67,4,69],[4,68,4,70],[4,69,4,71],[4,70,4,72],[4,71,4,73],[4,72,4,74],[4,73,4,75],[4,74,4,76],[4,75,4,77],[4,76,4,78],[4,77,4,79],[4,78,4,80],[4,79,4,81],[4,80,4,82],[4,81,4,83],[4,82,4,84],[4,83,4,85],[4,84,4,86],[4,85,4,87],[4,86,4,88],[4,87,4,89],[4,88,4,90],[4,89,4,91],[4,90,4,92],[4,91,4,93],[4,92,4,94],[4,93,4,95],[4,94,4,96],[4,95,4,97],[4,96,4,98],[4,97,4,99],[4,98,4,100],[4,99,4,101],[4,100,4,102],[4,101,5,102],[5,103,4,104],[4,103,4,105],[4,104,4,106],[4,105,4,107],[4,106,4,108],[4,107,4,109],[4,108,4,110],[4,109,4,111],[4,110,4,112],[4,111,4,113],[4,112,4,114],[4,113,4,115],[4,114,4,116],[4,115,4,117],[4,116,4,118],[4,117,4,119],[4,118,4,120],[4,119,4,121],[4,120,4,122],[4,121,4,123],[4,122,4,124],[4,123,4,125],[4,124,4,126],[4,125,4,127],[4,126,4,128],[4,127,4,129],[4,128,4,130],[4,129,4,131],[4,130,4,132],[4,131,4,133],[4,132,4,134],[4,133,4,135],[4,134,4,136],[4,135,4,137],[4,136,4,138],[4,137,4,139],[4,138,4,140],[4,139,4,141],[4,140,4,142],[4,141,4,143],[4,142,4,144],[4,143,5,144],[5,145,4,146],[4,145,4,147],[4,146,4,148],[4,147,4,149],[4,148,4,150],[4,149,4,151],[4,150,4,152],[4,151,4,153],[4,152,4,154],[4,153,4,155],[4,154,4,156],[4,155,4,157],[4,156,4,158],[4,157,4,159],[4,158,4,160],[4,159,4,161],[4,160,4,162],[4,161,4,163],[4,162,4,164],[4,163,4,165],[4,164,4,166],[4,165,4,167],[4,166,4,168],[4,167,4,169],[4,168,4,170],[4,169,4,171],[4,170,4,172],[4,171,4,173],[4,172,4,174],[4,173,4,175],[4,174,4,176],[4,175,4,177],[4,176,4,178],[4,177,4,179],[4,178,4,180],[4,179,4,181],[4,180,4,182],[4,181,4,183],[4,182,4,184],[4,183,4,185],[4,184,4,186],[4,185,5,186],[5,187,4,188],[4,187,4,189],[4,188,4,190],[4,189,4,191],[4,190,4,192],[4,191,4,193],[4,192,4,194],[4,193,4,195],[4,194,4,196],[4,195,4,197],[4,196,4,198],[4,197,4,199],[4,198,4,200],[4,199,4,201],[4,200,4,202],[4,201,4,203],[4,202,4,204],[4,203,4,205],[4,204,4,206],[4,205,4,207],[4,206,4,208],[4,207,4,209],[4,208,4,210],[4,209,4,211],[4,210,4,212],[4,211,4,213],[4,212,4,214],[4,213,4,215],[4,214,4,216],[4,215,4,217],[4,216,4,218],[4,217,4,219],[4,218,4,220],[4,219,4,221],[4,220,4,222],[4,221,4,223],[4,222,4,224],[4,223,4,225],[4,224,4,226],[4,225,4,227],[4,226,4,228],[4,227,5,228],[5,229,4,230],[4,229,4,231],[4,230,4,232],[4,231,4,233],[4,232,4,234],[4,233,4,235],[4,234,4,236],[4,235,4,237],[4,236,4,238],[4,237,4,239],[4,238,4,240],[4,239,4,241],[4,240,4,242],[4,241,4,243],[4,242,4,244],[4,243,4,245],[4,244,4,246],[4,245,4,247],[4,246,4,248],[4,247,4,249],[4,248,4,250],[4,249,4,251],[4,250,4,252],[4,251,4,253],[4,252,4,254],[4,253,4,255],[4,254,4,256],[4,255,4,257],[4,256,4,258],[4,257,4,259],[4,258,4,260],[4,259,4,261],[4,260,4,262],[4,261,4,263],[4,262,4,264],[4,263,4,265],[4,264,4,266],[4,265,4,267],[4,266,4,268],[4,267,4,269],[4,268,4,270],[4,269,5,270],[5,271,4,272],[4,271,4,273],[4,272,4,274],[4,273,4,275],[4,274,4,276],[4,275,4,277],[4,276,4,278],[4,277,4,279],[4,278,4,280],[4,279,4,281],[4,280,4,282],[4,281,4,283],[4,282,4,284],[4,283,4,285],[4,284,4,286],[4,285,4,287],[4,286,4,288],[4,287,4,289],[4,288,4,290],[4,289,4,291],[4,290,4,292],[4,291,4,293],[4,292,4,294],[4,293,4,295],[4,294,4,296],[4,295,4,297],[4,296,4,298],[4,297,4,299],[4,298,4,300],[4,299,4,301],[4,300,4,302],[4,301,4,303],[4,302,4,304],[4,303,4,305],[4,304,4,306],[4,305,4,307],[4,306,4,308],[4,307,4,309],[4,308,4,310],[4,309,4,311],[4,310,4,312],[4,311,5,312],[5,313,4,314],[4,313,4,315],[4,314,4,316],[4,315,4,317],[4,316,4,318],[4,317,4,319],[4,318,4,320],[4,319,4,321],[4,320,4,322],[4,321,4,323],[4,322,4,324],[4,323,4,325],[4,324,4,326],[4,325,4,327],[4,326,4,328],[4,327,4,329],[4,328,4,330],[4,329,4,331],[4,330,4,332],[4,331,4,333],[4,332,4,334],[4,333,4,335],[4,334,4,336],[4,335,4,337],[4,336,4,338],[4,337,4,339],[4,338,4,340],[4,339,4,341],[4,340,4,342],[4,341,4,343],[4,342,4,344],[4,343,4,345],[4,344,4,346],[4,345,4,347],[4,346,4,348],[4,347,4,349],[4,348,4,350],[4,349,4,351],[4,350,4,352],[4,351,4,353],[4,352,4,354],[4,353,5,354],[5,355,4,356],[4,355,4,357],[4,356,4,358],[4,357,4,359],[4,358,4,360],[4,359,4,361],[4,360,4,362],[4,361,4,363],[4,362,4,364],[4,363,4,365],[4,364,4,366],[4,365,4,367],[4,366,4,368],[4,367,4,369],[4,368,4,370],[4,369,4,371],[4,370,4,372],[4,371,4,373],[4,372,4,374],[4,373,4,375],[4,374,4,376],[4,375,4,377],[4,376,4,378],[4,377,4,379],[4,378,4,380],[4,379,4,381],[4,380,4,382],[4,381,4,383],[4,382,4,384],[4,383,4,385],[4,384,4,386],[4,385,4,387],[4,386,4,388],[4,387,4,389],[4,388,4,390],[4,389,4,391],[4,390,4,392],[4,391,4,393],[4,392,4,394],[4,393,4,395],[4,394,4,396],[4,395,5,396],[5,397,4,398],[4,397,4,399],[4,398,4,400],[4,399,4,401],[4,400,4,402],[4,401,4,403],[4,402,4,404],[4,403,4,405],[4,404,4,406],[4,405,4,407],[4,406,4,408],[4,407,4,409],[4,408,4,410],[4,409,4,411],[4,410,4,412],[4,411,4,413],[4,412,4,414],[4,413,4,415],[4,414,4,416],[4,415,4,417],[4,416,4,418],[4,417,4,419],[4,418,4,420],[4,419,4,421],[4,420,4,422],[4,421,4,423],[4,422,4,424],[4,423,4,425],[4,424,4,426],[4,425,4,427],[4,426,4,428],[4,427,4,429],[4,428,4,430],[4,429,4,431],[4,430,4,432],[4,431,4,433],[4,432,4,434],[4,433,4,435],[4,434,4,436],[4,435,4,437],[4,436,4,438],[4,437,5,438],[5,439,4,440],[4,439,4,441],[4,440,4,442],[4,441,4,443],[4,442,4,444],[4,443,4,445],[4,444,4,446],[4,445,4,447],[4,446,4,448],[4,447,4,449],[4,448,4,450],[4,449,4,451],[4,450,4,452],[4,451,4,453],[4,452,4,454],[4,453,4,455],[4,454,4,456],[4,455,4,457],[4,456,4,458],[4,457,4,459],[4,458,4,460],[4,459,4,461],[4,460,4,462],[4,461,4,463],[4,462,4,464],[4,463,4,465],[4,464,4,466],[4,465,4,467],[4,466,4,468],[4,467,4,469],[4,468,4,470],[4,469,4,471],[4,470,4,472],[4,471,4,473],[4,472,4,474],[4,473,4,475],[4,474,4,476],[4,475,4,477],[4,476,4,478],[4,477,4,479],[4,478,4,480],[4,479,5,480],[5,481,4,482],[4,481,4,483],[4,482,4,484],[4,483,4,485],[4,484,4,486],[4,485,4,487],[4,486,4,488],[4,487,4,489],[4,488,4,490],[4,489,4,491],[4,490,4,492],[4,491,4,493],[4,492,4,494],[4,493,4,495],[4,494,4,496],[4,495,4,497],[4,496,4,498],[4,497,4,499],[4,498,4,500],[4,499,4,501],[4,500,4,502],[4,501,4,503],[4,502,4,504],[4,503,4,505],[4,504,4,506],[4,505,4,507],[4,506,4,508],[4,507,4,509],[4,508,4,510],[4,509,4,511],[4,510,4,512],[4,511,4,513],[4,512,4,514],[4,513,4,515],[4,514,4,516],[4,515,4,517],[4,516,4,518],[4,517,4,519],[4,518,4,520],[4,519,4,521],[4,520,4,522],[4,521,5,522],[5,523,4,524],[4,523,4,525],[4,524,4,526],[4,525,4,527],[4,526,4,528],[4,527,4,529],[4,528,4,530],[4,529,4,531],[4,530,4,532],[4,531,4,533],[4,532,4,534],[4,533,4,535],[4,534,4,536],[4,535,4,537],[4,536,4,538],[4,537,4,539],[4,538,4,540],[4,539,4,541],[4,540,4,542],[4,541,4,543],[4,542,4,544],[4,543,4,545],[4,544,4,546],[4,545,4,547],[4,546,4,548],[4,547,4,549],[4,548,4,550],[4,549,4,551],[4,550,4,552],[4,551,4,553],[4,552,4,554],[4,553,4,555],[4,554,4,556],[4,555,4,557],[4,556,4,558],[4,557,4,559],[4,558,4,560],[4,559,4,561],[4,560,4,562],[4,561,4,563],[4,562,4,564],[4,563,5,564],[5,565,4,566],[4,565,4,567],[4,566,4,568],[4,567,4,569],[4,568,4,570],[4,569,4,571],[4,570,4,572],[4,571,4,573],[4,572,4,574],[4,573,4,575],[4,574,4,576],[4,575,4,577],[4,576,4,578],[4,577,4,579],[4,578,4,580],[4,579,4,581],[4,580,4,582],[4,581,4,583],[4,582,4,584],[4,583,4,585],[4,584,4,586],[4,585,4,587],[4,586,4,588],[4,587,4,589],[4,588,4,590],[4,589,4,591],[4,590,4,592],[4,591,4,593],[4,592,4,594],[4,593,4,595],[4,594,4,596],[4,595,4,597],[4,596,4,598],[4,597,4,599],[4,598,4,600],[4,599,4,601],[4,600,4,602],[4,601,4,603],[4,602,4,604],[4,603,4,605],[4,604,4,606],[4,605,4,607],[4,606,4,608],[4,607,4,609],[4,608,4,610],[4,609,4,611],[4,610,4,612],[4,611,4,613],[4,612,4,614],[4,613,4,615],[4,614,4,616],[4,615,4,617],[4,616,5,617],[-1,-1,-1,-1],[-1,-1,-1,-1],[-1,-1,-1,-1],[-1,-1,-1,-1],[-1,-1,-1,-1],[-1,-1,-1,-1],[-1,-1,-1,-1],[-1,-1,-1,-1],[-1,-1,-1,-1],[-1,-1,-1,-1],[-1,-1,-1,-1],[-1,-1,-1,-1],[-1,-1,-1,-1],[-1,-1,-1,-1],[-1,-1,-1,-1],[-1,-1,-1,-1],[-1,-1,-1,-1],[-1,-1,-1,-1],[-1,-1,-1,-1],[-1,-1,-1,-1],[-1,-1,-1,-1],[-1,-1,-1,-1],[-1,-1,-1,-1],[-1,-1,-1,-1],[-1,-1,-1,-1],[-1,-1,-1,-1],[-1,-1,-1,-1],[-1,-1,-1,-1],[-1,-1,-1,-1],[-1,-1,-1,-1],[-1,-1,-1,-1],[-1,-1,-1,-1],[-1,-1,-1,-1],[-1,-1,-1,-1],[-1,-1,-1,-1],[-1,-1,-1,-1],[-1,-1,-1,-1],[-1,-1,-1,-1],[-1,-1,-1,-1],[-1,-1,-1,-1],[-1,-1,-1,-1],[-1,-1,-1,-1],[-1,-1,-1,-1],[-1,-1,-1,-1],[-1,-1,-1,-1],[-1,-1,-1,-1],[-1,-1,-1,-1],[-1,-1,-1,-1],[-1,-1,-1,-1],[-1,-1,-1,-1],[-1,-1,-1,-1],[-1,-1,-1,-1],[-1,-1,-1,-1],[-1,-1,-1,-1]],"scafLoop":[],"row":16},{"stapLoop":[],"stap_colors":[[15,8947848]],"loop":[0,0,0,0,0,0,0,0,0,0,0,0,0,0,0,0,0,0,0,0,0,0,0,0,0,0,0,0,0,0,0,0,0,0,0,0,0,0,0,0,0,0,0,0,0,0,0,0,0,0,0,0,0,0,0,0,0,0,0,0,0,0,0,0,0,0,0,0,0,0,0,0,0,0,0,0,0,0,0,0,0,0,0,0,0,0,0,0,0,0,0,0,0,0,0,0,0,0,0,0,0,0,0,0,0,0,0,0,0,0,0,0,0,0,0,0,0,0,0,0,0,0,0,0,0,0,0,0,0,0,0,0,0,0,0,0,0,0,0,0,0,0,0,0,0,0,0,0,0,0,0,0,0,0,0,0,0,0,0,0,0,0,0,0,0,0,0,0,0,0,0,0,0,0,0,0,0,0,0,0,0,0,0,0,0,0,0,0,0,0,0,0,0,0,0,0,0,0,0,0,0,0,0,0,0,0,0,0,0,0,0,0,0,0,0,0,0,0,0,0,0,0,0,0,0,0,0,0,0,0,0,0,0,0,0,0,0,0,0,0,0,0,0,0,0,0,0,0,0,0,0,0,0,0,0,0,0,0,0,0,0,0,0,0,0,0,0,0,0,0,0,0,0,0,0,0,0,0,0,0,0,0,0,0,0,0,0,0,0,0,0,0,0,0,0,0,0,0,0,0,0,0,0,0,0,0,0,0,0,0,0,0,0,0,0,0,0,0,0,0,0,0,0,0,0,0,0,0,0,0,0,0,0,0,0,0,0,0,0,0,0,0,0,0,0,0,0,0,0,0,0,0,0,0,0,0,0,0,0,0,0,0,0,0,0,0,0,0,0,0,0,0,0,0,0,0,0,0,0,0,0,0,0,0,0,0,0,0,0,0,0,0,0,0,0,0,0,0,0,0,0,0,0,0,0,0,0,0,0,0,0,0,0,0,0,0,0,0,0,0,0,0,0,0,0,0,0,0,0,0,0,0,0,0,0,0,0,0,0,0,0,0,0,0,0,0,0,0,0,0,0,0,0,0,0,0,0,0,0,0,0,0,0,0,0,0,0,0,0,0,0,0,0,0,0,0,0,0,0,0,0,0,0,0,0,0,0,0,0,0,0,0,0,0,0,0,0,0,0,0,0,0,0,0,0,0,0,0,0,0,0,0,0,0,0,0,0,0,0,0,0,0,0,0,0,0,0,0,0,0,0,0,0,0,0,0,0,0,0,0,0,0,0,0,0,0,0,0,0,0,0,0,0,0,0,0,0,0,0,0,0,0,0,0,0,0,0,0,0,0,0,0,0,0,0,0,0,0,0,0,0,0,0,0,0,0,0,0,0,0,0,0,0,0,0,0,0,0,0,0,0,0,0,0,0,0,0,0,0,0,0,0,0,0,0,0,0,0,0,0,0,0,0,0,0,0,0,0,0,0,0,0,0,0,0,0,0,0,0,0,0,0,0,0,0,0,0,0,0,0,0,0,0,0,0,0,0,0,0,0,0,0,0,0,0,0,0,0,0,0,0,0],"skip":[0,0,0,0,0,0,0,0,0,0,0,0,0,0,0,0,0,0,0,0,0,0,0,0,0,0,0,0,0,0,0,0,0,0,0,0,0,0,0,0,0,0,0,0,0,0,0,0,0,0,0,0,0,0,0,0,0,0,0,0,0,0,0,0,0,0,0,0,0,0,0,0,0,0,0,0,0,0,0,0,0,0,0,0,0,0,0,0,0,0,0,0,0,0,0,0,0,0,0,0,0,0,0,0,0,0,0,0,0,0,0,0,0,0,0,0,0,0,0,0,0,0,0,0,0,0,0,0,0,0,0,0,0,0,0,0,0,0,0,0,0,0,0,0,0,0,0,0,0,0,0,0,0,0,0,0,0,0,0,0,0,0,0,0,0,0,0,0,0,0,0,0,0,0,0,0,0,0,0,0,0,0,0,0,0,0,0,0,0,0,0,0,0,0,0,0,0,0,0,0,0,0,0,0,0,0,0,0,0,0,0,0,0,0,0,0,0,0,0,0,0,0,0,0,0,0,0,0,0,0,0,0,0,0,0,0,0,0,0,0,0,0,0,0,0,0,0,0,0,0,0,0,0,0,0,0,0,0,0,0,0,0,0,0,0,0,0,0,0,0,0,0,0,0,0,0,0,0,0,0,0,0,0,0,0,0,0,0,0,0,0,0,0,0,0,0,0,0,0,0,0,0,0,0,0,0,0,0,0,0,0,0,0,0,0,0,0,0,0,0,0,0,0,0,0,0,0,0,0,0,0,0,0,0,0,0,0,0,0,0,0,0,0,0,0,0,0,0,0,0,0,0,0,0,0,0,0,0,0,0,0,0,0,0,0,0,0,0,0,0,0,0,0,0,0,0,0,0,0,0,0,0,0,0,0,0,0,0,0,0,0,0,0,0,0,0,0,0,0,0,0,0,0,0,0,0,0,0,0,0,0,0,0,0,0,0,0,0,0,0,0,0,0,0,0,0,0,0,0,0,0,0,0,0,0,0,0,0,0,0,0,0,0,0,0,0,0,0,0,0,0,0,0,0,0,0,0,0,0,0,0,0,0,0,0,0,0,0,0,0,0,0,0,0,0,0,0,0,0,0,0,0,0,0,0,0,0,0,0,0,0,0,0,0,0,0,0,0,0,0,0,0,0,0,0,0,0,0,0,0,0,0,0,0,0,0,0,0,0,0,0,0,0,0,0,0,0,0,0,0,0,0,0,0,0,0,0,0,0,0,0,0,0,0,0,0,0,0,0,0,0,0,0,0,0,0,0,0,0,0,0,0,0,0,0,0,0,0,0,0,0,0,0,0,0,0,0,0,0,0,0,0,0,0,0,0,0,0,0,0,0,0,0,0,0,0,0,0,0,0,0,0,0,0,0,0,0,0,0,0,0,0,0,0,0,0,0,0,0,0,0,0,0,0,0,0,0,0,0,0,0,0,0,0,0,0,0,0,0,0,0,0,0,0,0,0,0,0,0,0,0,0,0,0,0,0,0,0,0,0,0,0,0,0,0,0,0,0,0,0,0,0],"num":5,"col":16,"stap":[[-1,-1,-1,-1],[-1,-1,-1,-1],[-1,-1,-1,-1],[-1,-1,-1,-1],[-1,-1,-1,-1],[-1,-1,-1,-1],[-1,-1,-1,-1],[-1,-1,-1,-1],[-1,-1,-1,-1],[-1,-1,-1,-1],[-1,-1,-1,-1],[-1,-1,-1,-1],[-1,-1,-1,-1],[-1,-1,-1,-1],[-1,-1,-1,-1],[-1,-1,5,16],[5,15,5,17],[5,16,5,18],[5,17,5,19],[5,18,5,20],[5,19,5,21],[5,20,5,22],[5,21,5,23],[5,22,5,24],[5,23,5,25],[5,24,5,26],[5,25,5,27],[5,26,5,28],[5,27,5,29],[5,28,5,30],[5,29,5,31],[5,30,5,32],[5,31,5,33],[5,32,5,34],[5,33,4,34],[4,35,5,36],[5,35,5,37],[5,36,5,38],[5,37,5,39],[5,38,5,40],[5,39,5,41],[5,40,6,41],[6,42,5,43],[5,42,5,44],[5,43,5,45],[5,44,5,46],[5,45,5,47],[5,46,5,48],[5,47,2,48],[2,49,5,50],[5,49,5,51],[5,50,5,52],[5,51,5,53],[5,52,5,54],[5,53,5,55],[5,54,4,55],[4,56,5,57],[5,56,5,58],[5,57,5,59],[5,58,5,60],[5,59,5,61],[5,60,5,62],[5,61,5,63],[5,62,5,64],[5,63,5,65],[5,64,5,66],[5,65,5,67],[5,66,5,68],[5,67,5,69],[5,68,5,70],[5,69,5,71],[5,70,5,72],[5,71,5,73],[5,72,5,74],[5,73,5,75],[5,74,5,76],[5,75,4,76],[4,77,5,78],[5,77,5,79],[5,78,5,80],[5,79,5,81],[5,80,5,82],[5,81,5,83],[5,82,6,83],[6,84,5,85],[5,84,5,86],[5,85,5,87],[5,86,5,88],[5,87,5,89],[5,88,5,90],[5,89,2,90],[2,91,5,92],[5,91,5,93],[5,92,5,94],[5,93,5,95],[5,94,5,96],[5,95,5,97],[5,96,4,97],[4,98,5,99],[5,98,5,100],[5,99,5,101],[5,100,5,102],[5,101,5,103],[5,102,5,104],[5,103,5,105],[5,104,5,106],[5,105,5,107],[5,106,5,108],[5,107,5,109],[5,108,5,110],[5,109,5,111],[5,110,5,112],[5,111,5,113],[5,112,5,114],[5,113,5,115],[5,114,5,116],[5,115,5,117],[5,116,5,118],[5,117,4,118],[4,119,5,120],[5,119,5,121],[5,120,5,122],[5,121,5,123],[5,122,5,124],[5,123,5,125],[5,124,6,125],[6,126,5,127],[5,126,5,128],[5,127,5,129],[5,128,5,130],[5,129,5,131],[5,130,5,132],[5,131,2,132],[2,133,5,134],[5,133,5,135],[5,134,5,136],[5,135,5,137],[5,136,5,138],[5,137,5,139],[5,138,4,139],[4,140,5,141],[5,140,5,142],[5,141,5,143],[5,142,5,144],[5,143,5,145],[5,144,5,146],[5,145,5,147],[5,146,5,148],[5,147,5,149],[5,148,5,150],[5,149,5,151],[5,150,5,152],[5,151,5,153],[5,152,5,154],[5,153,5,155],[5,154,5,156],[5,155,5,157],[5,156,5,158],[5,157,5,159],[5,158,5,160],[5,159,4,160],[4,161,5,162],[5,161,5,163],[5,162,5,164],[5,163,5,165],[5,164,5,166],[5,165,5,167],[5,166,6,167],[6,168,5,169],[5,168,5,170],[5,169,5,171],[5,170,5,172],[5,171,5,173],[5,172,5,174],[5,173,2,174],[2,175,5,176],[5,175,5,177],[5,176,5,178],[5,177,5,179],[5,178,5,180],[5,179,5,181],[5,180,4,181],[4,182,5,183],[5,182,5,184],[5,183,5,185],[5,184,5,186],[5,185,5,187],[5,186,5,188],[5,187,5,189],[5,188,5,190],[5,189,5,191],[5,190,5,192],[5,191,5,193],[5,192,5,194],[5,193,5,195],[5,194,5,196],[5,195,5,197],[5,196,5,198],[5,197,5,199],[5,198,5,200],[5,199,5,201],[5,200,5,202],[5,201,4,202],[4,203,5,204],[5,203,5,205],[5,204,5,206],[5,205,5,207],[5,206,5,208],[5,207,5,209],[5,208,6,209],[6,210,5,211],[5,210,5,212],[5,211,5,213],[5,212,5,214],[5,213,5,215],[5,214,5,216],[5,215,2,216],[2,217,5,218],[5,217,5,219],[5,218,5,220],[5,219,5,221],[5,220,5,222],[5,221,5,223],[5,222,4,223],[4,224,5,225],[5,224,5,226],[5,225,5,227],[5,226,5,228],[5,227,5,229],[5,228,5,230],[5,229,5,231],[5,230,5,232],[5,231,5,233],[5,232,5,234],[5,233,5,235],[5,234,5,236],[5,235,5,237],[5,236,5,238],[5,237,5,239],[5,238,5,240],[5,239,5,241],[5,240,5,242],[5,241,5,243],[5,242,5,244],[5,243,4,244],[4,245,5,246],[5,245,5,247],[5,246,5,248],[5,247,5,249],[5,248,5,250],[5,249,5,251],[5,250,6,251],[6,252,5,253],[5,252,5,254],[5,253,5,255],[5,254,5,256],[5,255,5,257],[5,256,5,258],[5,257,2,258],[2,259,5,260],[5,259,5,261],[5,260,5,262],[5,261,5,263],[5,262,5,264],[5,263,5,265],[5,264,4,265],[4,266,5,267],[5,266,5,268],[5,267,5,269],[5,268,5,270],[5,269,5,271],[5,270,5,272],[5,271,5,273],[5,272,5,274],[5,273,5,275],[5,274,5,276],[5,275,5,277],[5,276,5,278],[5,277,5,279],[5,278,5,280],[5,279,5,281],[5,280,5,282],[5,281,5,283],[5,282,5,284],[5,283,5,285],[5,284,5,286],[5,285,4,286],[4,287,5,288],[5,287,5,289],[5,288,5,290],[5,289,5,291],[5,290,5,292],[5,291,5,293],[5,292,6,293],[6,294,5,295],[5,294,5,296],[5,295,5,297],[5,296,5,298],[5,297,5,299],[5,298,5,300],[5,299,2,300],[2,301,5,302],[5,301,5,303],[5,302,5,304],[5,303,5,305],[5,304,5,306],[5,305,5,307],[5,306,4,307],[4,308,5,309],[5,308,5,310],[5,309,5,311],[5,310,5,312],[5,311,5,313],[5,312,5,314],[5,313,5,315],[5,314,5,316],[5,315,5,317],[5,316,5,318],[5,317,5,319],[5,318,5,320],[5,319,5,321],[5,320,5,322],[5,321,5,323],[5,322,5,324],[5,323,5,325],[5,324,5,326],[5,325,5,327],[5,326,5,328],[5,327,4,328],[4,329,5,330],[5,329,5,331],[5,330,5,332],[5,331,5,333],[5,332,5,334],[5,333,5,335],[5,334,6,335],[6,336,5,337],[5,336,5,338],[5,337,5,339],[5,338,5,340],[5,339,5,341],[5,340,5,342],[5,341,2,342],[2,343,5,344],[5,343,5,345],[5,344,5,346],[5,345,5,347],[5,346,5,348],[5,347,5,349],[5,348,4,349],[4,350,5,351],[5,350,5,352],[5,351,5,353],[5,352,5,354],[5,353,5,355],[5,354,5,356],[5,355,5,357],[5,356,5,358],[5,357,5,359],[5,358,5,360],[5,359,5,361],[5,360,5,362],[5,361,5,363],[5,362,5,364],[5,363,5,365],[5,364,5,366],[5,365,5,367],[5,366,5,368],[5,367,5,369],[5,368,5,370],[5,369,4,370],[4,371,5,372],[5,371,5,373],[5,372,5,374],[5,373,5,375],[5,374,5,376],[5,375,5,377],[5,376,6,377],[6,378,5,379],[5,378,5,380],[5,379,5,381],[5,380,5,382],[5,381,5,383],[5,382,5,384],[5,383,2,384],[2,385,5,386],[5,385,5,387],[5,386,5,388],[5,387,5,389],[5,388,5,390],[5,389,5,391],[5,390,4,391],[4,392,5,393],[5,392,5,394],[5,393,5,395],[5,394,5,396],[5,395,5,397],[5,396,5,398],[5,397,5,399],[5,398,5,400],[5,399,5,401],[5,400,5,402],[5,401,5,403],[5,402,5,404],[5,403,5,405],[5,404,5,406],[5,405,5,407],[5,406,5,408],[5,407,5,409],[5,408,5,410],[5,409,5,411],[5,410,5,412],[5,411,4,412],[4,413,5,414],[5,413,5,415],[5,414,5,416],[5,415,5,417],[5,416,5,418],[5,417,5,419],[5,418,6,419],[6,420,5,421],[5,420,5,422],[5,421,5,423],[5,422,5,424],[5,423,5,425],[5,424,5,426],[5,425,2,426],[2,427,5,428],[5,427,5,429],[5,428,5,430],[5,429,5,431],[5,430,5,432],[5,431,5,433],[5,432,4,433],[4,434,5,435],[5,434,5,436],[5,435,5,437],[5,436,5,438],[5,437,5,439],[5,438,5,440],[5,439,5,441],[5,440,5,442],[5,441,5,443],[5,442,5,444],[5,443,5,445],[5,444,5,446],[5,445,5,447],[5,446,5,448],[5,447,5,449],[5,448,5,450],[5,449,5,451],[5,450,5,452],[5,451,5,453],[5,452,5,454],[5,453,4,454],[4,455,5,456],[5,455,5,457],[5,456,5,458],[5,457,5,459],[5,458,5,460],[5,459,5,461],[5,460,6,461],[6,462,5,463],[5,462,5,464],[5,463,5,465],[5,464,5,466],[5,465,5,467],[5,466,5,468],[5,467,2,468],[2,469,5,470],[5,469,5,471],[5,470,5,472],[5,471,5,473],[5,472,5,474],[5,473,5,475],[5,474,4,475],[4,476,5,477],[5,476,5,478],[5,477,5,479],[5,478,5,480],[5,479,5,481],[5,480,5,482],[5,481,5,483],[5,482,5,484],[5,483,5,485],[5,484,5,486],[5,485,5,487],[5,486,5,488],[5,487,5,489],[5,488,5,490],[5,489,5,491],[5,490,5,492],[5,491,5,493],[5,492,5,494],[5,493,5,495],[5,494,5,496],[5,495,4,496],[4,497,5,498],[5,497,5,499],[5,498,5,500],[5,499,5,501],[5,500,5,502],[5,501,5,503],[5,502,6,503],[6,504,5,505],[5,504,5,506],[5,505,5,507],[5,506,5,508],[5,507,5,509],[5,508,5,510],[5,509,2,510],[2,511,5,512],[5,511,5,513],[5,512,5,514],[5,513,5,515],[5,514,5,516],[5,515,5,517],[5,516,4,517],[4,518,5,519],[5,518,5,520],[5,519,5,521],[5,520,5,522],[5,521,5,523],[5,522,5,524],[5,523,5,525],[5,524,5,526],[5,525,5,527],[5,526,5,528],[5,527,5,529],[5,528,5,530],[5,529,5,531],[5,530,5,532],[5,531,5,533],[5,532,5,534],[5,533,5,535],[5,534,5,536],[5,535,5,537],[5,536,5,538],[5,537,4,538],[4,539,5,540],[5,539,5,541],[5,540,5,542],[5,541,5,543],[5,542,5,544],[5,543,5,545],[5,544,6,545],[6,546,5,547],[5,546,5,548],[5,547,5,549],[5,548,5,550],[5,549,5,551],[5,550,5,552],[5,551,2,552],[2,553,5,554],[5,553,5,555],[5,554,5,556],[5,555,5,557],[5,556,5,558],[5,557,5,559],[5,558,4,559],[4,560,5,561],[5,560,5,562],[5,561,5,563],[5,562,5,564],[5,563,5,565],[5,564,5,566],[5,565,5,567],[5,566,5,568],[5,567,5,569],[5,568,5,570],[5,569,5,571],[5,570,5,572],[5,571,5,573],[5,572,5,574],[5,573,5,575],[5,574,5,576],[5,575,5,577],[5,576,5,578],[5,577,5,579],[5,578,5,580],[5,579,4,580],[4,581,5,582],[5,581,5,583],[5,582,5,584],[5,583,5,585],[5,584,5,586],[5,585,5,587],[5,586,6,587],[6,588,5,589],[5,588,5,590],[5,589,5,591],[5,590,5,592],[5,591,5,593],[5,592,5,594],[5,593,2,594],[2,595,5,596],[5,595,5,597],[5,596,5,598],[5,597,5,599],[5,598,5,600],[5,599,5,601],[5,600,4,601],[4,602,5,603],[5,602,5,604],[5,603,5,605],[5,604,5,606],[5,605,5,607],[5,606,5,608],[5,607,5,609],[5,608,5,610],[5,609,5,611],[5,610,5,612],[5,611,5,613],[5,612,5,614],[5,613,5,615],[5,614,5,616],[5,615,5,617],[5,616,5,618],[5,617,5,619],[5,618,5,620],[5,619,5,621],[5,620,-1,-1],[-1,-1,-1,-1],[-1,-1,-1,-1],[-1,-1,-1,-1],[-1,-1,-1,-1],[-1,-1,-1,-1],[-1,-1,-1,-1],[-1,-1,-1,-1],[-1,-1,-1,-1],[-1,-1,-1,-1],[-1,-1,-1,-1],[-1,-1,-1,-1],[-1,-1,-1,-1],[-1,-1,-1,-1],[-1,-1,-1,-1],[-1,-1,-1,-1],[-1,-1,-1,-1],[-1,-1,-1,-1],[-1,-1,-1,-1],[-1,-1,-1,-1],[-1,-1,-1,-1],[-1,-1,-1,-1],[-1,-1,-1,-1],[-1,-1,-1,-1],[-1,-1,-1,-1],[-1,-1,-1,-1],[-1,-1,-1,-1],[-1,-1,-1,-1],[-1,-1,-1,-1],[-1,-1,-1,-1],[-1,-1,-1,-1],[-1,-1,-1,-1],[-1,-1,-1,-1],[-1,-1,-1,-1],[-1,-1,-1,-1],[-1,-1,-1,-1],[-1,-1,-1,-1],[-1,-1,-1,-1],[-1,-1,-1,-1],[-1,-1,-1,-1],[-1,-1,-1,-1],[-1,-1,-1,-1],[-1,-1,-1,-1],[-1,-1,-1,-1],[-1,-1,-1,-1],[-1,-1,-1,-1],[-1,-1,-1,-1],[-1,-1,-1,-1],[-1,-1,-1,-1],[-1,-1,-1,-1],[-1,-1,-1,-1]],"scaf":[[-1,-1,-1,-1],[-1,-1,-1,-1],[-1,-1,-1,-1],[-1,-1,-1,-1],[-1,-1,-1,-1],[-1,-1,-1,-1],[-1,-1,-1,-1],[-1,-1,-1,-1],[-1,-1,-1,-1],[-1,-1,-1,-1],[-1,-1,-1,-1],[-1,-1,-1,-1],[-1,-1,-1,-1],[-1,-1,-1,-1],[-1,-1,-1,-1],[-1,-1,-1,-1],[-1,-1,-1,-1],[-1,-1,-1,-1],[-1,-1,-1,-1],[5,20,4,19],[5,21,5,19],[5,22,5,20],[5,23,5,21],[5,24,5,22],[5,25,5,23],[6,25,5,24],[5,27,6,26],[5,28,5,26],[5,29,5,27],[5,30,5,28],[5,31,5,29],[5,32,5,30],[2,32,5,31],[5,34,2,33],[5,35,5,33],[5,36,5,34],[5,37,5,35],[5,38,5,36],[5,39,5,37],[5,40,5,38],[5,41,5,39],[5,42,5,40],[5,43,5,41],[5,44,5,42],[5,45,5,43],[5,46,5,44],[5,47,5,45],[5,48,5,46],[5,49,5,47],[5,50,5,48],[5,51,5,49],[5,52,5,50],[5,53,5,51],[5,54,5,52],[5,55,5,53],[5,56,5,54],[5,57,5,55],[5,58,5,56],[5,59,5,57],[5,60,5,58],[4,60,5,59],[5,62,4,61],[5,63,5,61],[5,64,5,62],[5,65,5,63],[5,66,5,64],[5,67,5,65],[6,67,5,66],[5,69,6,68],[5,70,5,68],[5,71,5,69],[5,72,5,70],[5,73,5,71],[5,74,5,72],[2,74,5,73],[5,76,2,75],[5,77,5,75],[5,78,5,76],[5,79,5,77],[5,80,5,78],[5,81,5,79],[5,82,5,80],[5,83,5,81],[5,84,5,82],[5,85,5,83],[5,86,5,84],[5,87,5,85],[5,88,5,86],[5,89,5,87],[5,90,5,88],[5,91,5,89],[5,92,5,90],[5,93,5,91],[5,94,5,92],[5,95,5,93],[5,96,5,94],[5,97,5,95],[5,98,5,96],[5,99,5,97],[5,100,5,98],[5,101,5,99],[5,102,5,100],[4,102,5,101],[5,104,4,103],[5,105,5,103],[5,106,5,104],[5,107,5,105],[5,108,5,106],[5,109,5,107],[6,109,5,108],[5,111,6,110],[5,112,5,110],[5,113,5,111],[5,114,5,112],[5,115,5,113],[5,116,5,114],[2,116,5,115],[5,118,2,117],[5,119,5,117],[5,120,5,118],[5,121,5,119],[5,122,5,120],[5,123,5,121],[5,124,5,122],[5,125,5,123],[5,126,5,124],[5,127,5,125],[5,128,5,126],[5,129,5,127],[5,130,5,128],[5,131,5,129],[5,132,5,130],[5,133,5,131],[5,134,5,132],[5,135,5,133],[5,136,5,134],[5,137,5,135],[5,138,5,136],[5,139,5,137],[5,140,5,138],[5,141,5,139],[5,142,5,140],[5,143,5,141],[5,144,5,142],[4,144,5,143],[5,146,4,145],[5,147,5,145],[5,148,5,146],[5,149,5,147],[5,150,5,148],[5,151,5,149],[6,151,5,150],[5,153,6,152],[5,154,5,152],[5,155,5,153],[5,156,5,154],[5,157,5,155],[5,158,5,156],[2,158,5,157],[5,160,2,159],[5,161,5,159],[5,162,5,160],[5,163,5,161],[5,164,5,162],[5,165,5,163],[5,166,5,164],[5,167,5,165],[5,168,5,166],[5,169,5,167],[5,170,5,168],[5,171,5,169],[5,172,5,170],[5,173,5,171],[5,174,5,172],[5,175,5,173],[5,176,5,174],[5,177,5,175],[5,178,5,176],[5,179,5,177],[5,180,5,178],[5,181,5,179],[5,182,5,180],[5,183,5,181],[5,184,5,182],[5,185,5,183],[5,186,5,184],[4,186,5,185],[5,188,4,187],[5,189,5,187],[5,190,5,188],[5,191,5,189],[5,192,5,190],[5,193,5,191],[6,193,5,192],[5,195,6,194],[5,196,5,194],[5,197,5,195],[5,198,5,196],[5,199,5,197],[5,200,5,198],[2,200,5,199],[5,202,2,201],[5,203,5,201],[5,204,5,202],[5,205,5,203],[5,206,5,204],[5,207,5,205],[5,208,5,206],[5,209,5,207],[5,210,5,208],[5,211,5,209],[5,212,5,210],[5,213,5,211],[5,214,5,212],[5,215,5,213],[5,216,5,214],[5,217,5,215],[5,218,5,216],[5,219,5,217],[5,220,5,218],[5,221,5,219],[5,222,5,220],[5,223,5,221],[5,224,5,222],[5,225,5,223],[5,226,5,224],[5,227,5,225],[5,228,5,226],[4,228,5,227],[5,230,4,229],[5,231,5,229],[5,232,5,230],[5,233,5,231],[5,234,5,232],[5,235,5,233],[6,235,5,234],[5,237,6,236],[5,238,5,236],[5,239,5,237],[5,240,5,238],[5,241,5,239],[5,242,5,240],[2,242,5,241],[5,244,2,243],[5,245,5,243],[5,246,5,244],[5,247,5,245],[5,248,5,246],[5,249,5,247],[5,250,5,248],[5,251,5,249],[5,252,5,250],[5,253,5,251],[5,254,5,252],[5,255,5,253],[5,256,5,254],[5,257,5,255],[5,258,5,256],[5,259,5,257],[5,260,5,258],[5,261,5,259],[5,262,5,260],[5,263,5,261],[5,264,5,262],[5,265,5,263],[5,266,5,264],[5,267,5,265],[5,268,5,266],[5,269,5,267],[5,270,5,268],[4,270,5,269],[5,272,4,271],[5,273,5,271],[5,274,5,272],[5,275,5,273],[5,276,5,274],[5,277,5,275],[6,277,5,276],[5,279,6,278],[5,280,5,278],[5,281,5,279],[5,282,5,280],[5,283,5,281],[5,284,5,282],[2,284,5,283],[5,286,2,285],[5,287,5,285],[5,288,5,286],[5,289,5,287],[5,290,5,288],[5,291,5,289],[5,292,5,290],[5,293,5,291],[5,294,5,292],[5,295,5,293],[5,296,5,294],[5,297,5,295],[5,298,5,296],[5,299,5,297],[5,300,5,298],[5,301,5,299],[5,302,5,300],[5,303,5,301],[5,304,5,302],[5,305,5,303],[5,306,5,304],[5,307,5,305],[5,308,5,306],[5,309,5,307],[5,310,5,308],[5,311,5,309],[5,312,5,310],[4,312,5,311],[5,314,4,313],[5,315,5,313],[5,316,5,314],[5,317,5,315],[5,318,5,316],[5,319,5,317],[6,319,5,318],[5,321,6,320],[5,322,5,320],[5,323,5,321],[5,324,5,322],[5,325,5,323],[5,326,5,324],[2,326,5,325],[5,328,2,327],[5,329,5,327],[5,330,5,328],[5,331,5,329],[5,332,5,330],[5,333,5,331],[5,334,5,332],[5,335,5,333],[5,336,5,334],[5,337,5,335],[5,338,5,336],[5,339,5,337],[5,340,5,338],[5,341,5,339],[5,342,5,340],[5,343,5,341],[5,344,5,342],[5,345,5,343],[5,346,5,344],[5,347,5,345],[5,348,5,346],[5,349,5,347],[5,350,5,348],[5,351,5,349],[5,352,5,350],[5,353,5,351],[5,354,5,352],[4,354,5,353],[5,356,4,355],[5,357,5,355],[5,358,5,356],[5,359,5,357],[5,360,5,358],[5,361,5,359],[6,361,5,360],[5,363,6,362],[5,364,5,362],[5,365,5,363],[5,366,5,364],[5,367,5,365],[5,368,5,366],[2,368,5,367],[5,370,2,369],[5,371,5,369],[5,372,5,370],[5,373,5,371],[5,374,5,372],[5,375,5,373],[5,376,5,374],[5,377,5,375],[5,378,5,376],[5,379,5,377],[5,380,5,378],[5,381,5,379],[5,382,5,380],[5,383,5,381],[5,384,5,382],[5,385,5,383],[5,386,5,384],[5,387,5,385],[5,388,5,386],[5,389,5,387],[5,390,5,388],[5,391,5,389],[5,392,5,390],[5,393,5,391],[5,394,5,392],[5,395,5,393],[5,396,5,394],[4,396,5,395],[5,398,4,397],[5,399,5,397],[5,400,5,398],[5,401,5,399],[5,402,5,400],[5,403,5,401],[6,403,5,402],[5,405,6,404],[5,406,5,404],[5,407,5,405],[5,408,5,406],[5,409,5,407],[5,410,5,408],[2,410,5,409],[5,412,2,411],[5,413,5,411],[5,414,5,412],[5,415,5,413],[5,416,5,414],[5,417,5,415],[5,418,5,416],[5,419,5,417],[5,420,5,418],[5,421,5,419],[5,422,5,420],[5,423,5,421],[5,424,5,422],[5,425,5,423],[5,426,5,424],[5,427,5,425],[5,428,5,426],[5,429,5,427],[5,430,5,428],[5,431,5,429],[5,432,5,430],[5,433,5,431],[5,434,5,432],[5,435,5,433],[5,436,5,434],[5,437,5,435],[5,438,5,436],[4,438,5,437],[5,440,4,439],[5,441,5,439],[5,442,5,440],[5,443,5,441],[5,444,5,442],[5,445,5,443],[6,445,5,444],[5,447,6,446],[5,448,5,446],[5,449,5,447],[5,450,5,448],[5,451,5,449],[5,452,5,450],[2,452,5,451],[5,454,2,453],[5,455,5,453],[5,456,5,454],[5,457,5,455],[5,458,5,456],[5,459,5,457],[5,460,5,458],[5,461,5,459],[5,462,5,460],[5,463,5,461],[5,464,5,462],[5,465,5,463],[5,466,5,464],[5,467,5,465],[5,468,5,466],[5,469,5,467],[5,470,5,468],[5,471,5,469],[5,472,5,470],[5,473,5,471],[5,474,5,472],[5,475,5,473],[5,476,5,474],[5,477,5,475],[5,478,5,476],[5,479,5,477],[5,480,5,478],[4,480,5,479],[5,482,4,481],[5,483,5,481],[5,484,5,482],[5,485,5,483],[5,486,5,484],[5,487,5,485],[6,487,5,486],[5,489,6,488],[5,490,5,488],[5,491,5,489],[5,492,5,490],[5,493,5,491],[5,494,5,492],[2,494,5,493],[5,496,2,495],[5,497,5,495],[5,498,5,496],[5,499,5,497],[5,500,5,498],[5,501,5,499],[5,502,5,500],[5,503,5,501],[5,504,5,502],[5,505,5,503],[5,506,5,504],[5,507,5,505],[5,508,5,506],[5,509,5,507],[5,510,5,508],[5,511,5,509],[5,512,5,510],[5,513,5,511],[5,514,5,512],[5,515,5,513],[5,516,5,514],[5,517,5,515],[5,518,5,516],[5,519,5,517],[5,520,5,518],[5,521,5,519],[5,522,5,520],[4,522,5,521],[5,524,4,523],[5,525,5,523],[5,526,5,524],[5,527,5,525],[5,528,5,526],[5,529,5,527],[6,529,5,528],[5,531,6,530],[5,532,5,530],[5,533,5,531],[5,534,5,532],[5,535,5,533],[5,536,5,534],[2,536,5,535],[5,538,2,537],[5,539,5,537],[5,540,5,538],[5,541,5,539],[5,542,5,540],[5,543,5,541],[5,544,5,542],[5,545,5,543],[5,546,5,544],[5,547,5,545],[5,548,5,546],[5,549,5,547],[5,550,5,548],[5,551,5,549],[5,552,5,550],[5,553,5,551],[5,554,5,552],[5,555,5,553],[5,556,5,554],[5,557,5,555],[5,558,5,556],[5,559,5,557],[5,560,5,558],[5,561,5,559],[5,562,5,560],[5,563,5,561],[5,564,5,562],[4,564,5,563],[5,566,4,565],[5,567,5,565],[5,568,5,566],[5,569,5,567],[5,570,5,568],[5,571,5,569],[6,571,5,570],[5,573,6,572],[5,574,5,572],[5,575,5,573],[5,576,5,574],[5,577,5,575],[5,578,5,576],[2,578,5,577],[5,580,2,579],[5,581,5,579],[5,582,5,580],[5,583,5,581],[5,584,5,582],[5,585,5,583],[5,586,5,584],[5,587,5,585],[5,588,5,586],[5,589,5,587],[5,590,5,588],[5,591,5,589],[5,592,5,590],[5,593,5,591],[5,594,5,592],[5,595,5,593],[5,596,5,594],[5,597,5,595],[5,598,5,596],[5,599,5,597],[5,600,5,598],[5,601,5,599],[5,602,5,600],[5,603,5,601],[6,603,5,602],[5,605,6,604],[5,606,5,604],[5,607,5,605],[5,608,5,606],[5,609,5,607],[5,610,5,608],[5,611,5,609],[5,612,5,610],[5,613,5,611],[5,614,5,612],[5,615,5,613],[5,616,5,614],[5,617,5,615],[4,617,5,616],[-1,-1,-1,-1],[-1,-1,-1,-1],[-1,-1,-1,-1],[-1,-1,-1,-1],[-1,-1,-1,-1],[-1,-1,-1,-1],[-1,-1,-1,-1],[-1,-1,-1,-1],[-1,-1,-1,-1],[-1,-1,-1,-1],[-1,-1,-1,-1],[-1,-1,-1,-1],[-1,-1,-1,-1],[-1,-1,-1,-1],[-1,-1,-1,-1],[-1,-1,-1,-1],[-1,-1,-1,-1],[-1,-1,-1,-1],[-1,-1,-1,-1],[-1,-1,-1,-1],[-1,-1,-1,-1],[-1,-1,-1,-1],[-1,-1,-1,-1],[-1,-1,-1,-1],[-1,-1,-1,-1],[-1,-1,-1,-1],[-1,-1,-1,-1],[-1,-1,-1,-1],[-1,-1,-1,-1],[-1,-1,-1,-1],[-1,-1,-1,-1],[-1,-1,-1,-1],[-1,-1,-1,-1],[-1,-1,-1,-1],[-1,-1,-1,-1],[-1,-1,-1,-1],[-1,-1,-1,-1],[-1,-1,-1,-1],[-1,-1,-1,-1],[-1,-1,-1,-1],[-1,-1,-1,-1],[-1,-1,-1,-1],[-1,-1,-1,-1],[-1,-1,-1,-1],[-1,-1,-1,-1],[-1,-1,-1,-1],[-1,-1,-1,-1],[-1,-1,-1,-1],[-1,-1,-1,-1],[-1,-1,-1,-1],[-1,-1,-1,-1],[-1,-1,-1,-1],[-1,-1,-1,-1],[-1,-1,-1,-1]],"scafLoop":[],"row":15},{"stapLoop":[],"stap_colors":[[311,16204552],[566,16204552],[624,8947848]],"loop":[0,0,0,0,0,0,0,0,0,0,0,0,0,0,0,0,0,0,0,0,0,0,0,0,0,0,0,0,0,0,0,0,0,0,0,0,0,0,0,0,0,0,0,0,0,0,0,0,0,0,0,0,0,0,0,0,0,0,0,0,0,0,0,0,0,0,0,0,0,0,0,0,0,0,0,0,0,0,0,0,0,0,0,0,0,0,0,0,0,0,0,0,0,0,0,0,0,0,0,0,0,0,0,0,0,0,0,0,0,0,0,0,0,0,0,0,0,0,0,0,0,0,0,0,0,0,0,0,0,0,0,0,0,0,0,0,0,0,0,0,0,0,0,0,0,0,0,0,0,0,0,0,0,0,0,0,0,0,0,0,0,0,0,0,0,0,0,0,0,0,0,0,0,0,0,0,0,0,0,0,0,0,0,0,0,0,0,0,0,0,0,0,0,0,0,0,0,0,0,0,0,0,0,0,0,0,0,0,0,0,0,0,0,0,0,0,0,0,0,0,0,0,0,0,0,0,0,0,0,0,0,0,0,0,0,0,0,0,0,0,0,0,0,0,0,0,0,0,0,0,0,0,0,0,0,0,0,0,0,0,0,0,0,0,0,0,0,0,0,0,0,0,0,0,0,0,0,0,0,0,0,0,0,0,0,0,0,0,0,0,0,0,0,0,0,0,0,0,0,0,0,0,0,0,0,0,0,0,0,0,0,0,0,0,0,0,0,0,0,0,0,0,0,0,0,0,0,0,0,0,0,0,0,0,0,0,0,0,0,0,0,0,0,0,0,0,0,0,0,0,0,0,0,0,0,0,0,0,0,0,0,0,0,0,0,0,0,0,0,0,0,0,0,0,0,0,0,0,0,0,0,0,0,0,0,0,0,0,0,0,0,0,0,0,0,0,0,0,0,0,0,0,0,0,0,0,0,0,0,0,0,0,0,0,0,0,0,0,0,0,0,0,0,0,0,0,0,0,0,0,0,0,0,0,0,0,0,0,0,0,0,0,0,0,0,0,0,0,0,0,0,0,0,0,0,0,0,0,0,0,0,0,0,0,0,0,0,0,0,0,0,0,0,0,0,0,0,0,0,0,0,0,0,0,0,0,0,0,0,0,0,0,0,0,0,0,0,0,0,0,0,0,0,0,0,0,0,0,0,0,0,0,0,0,0,0,0,0,0,0,0,0,0,0,0,0,0,0,0,0,0,0,0,0,0,0,0,0,0,0,0,0,0,0,0,0,0,0,0,0,0,0,0,0,0,0,0,0,0,0,0,0,0,0,0,0,0,0,0,0,0,0,0,0,0,0,0,0,0,0,0,0,0,0,0,0,0,0,0,0,0,0,0,0,0,0,0,0,0,0,0,0,0,0,0,0,0,0,0,0,0,0,0,0,0,0,0,0,0,0,0,0,0,0,0,0,0,0,0,0,0,0,0,0,0,0,0,0,0,0,0,0,0,0,0,0,0,0,0,0,0,0,0,0,0,0,0,0,0,0,0,0,0,0,0,0,0,0,0,0,0,0],"skip":[0,0,0,0,0,0,0,0,0,0,0,0,0,0,0,0,0,0,0,0,0,0,0,0,0,0,0,0,0,0,0,0,0,0,0,0,0,0,0,0,0,0,0,0,0,0,0,0,0,0,0,0,0,0,0,0,0,0,0,0,0,0,0,0,0,0,0,0,0,0,0,0,0,0,0,0,0,0,0,0,0,0,0,0,0,0,0,0,0,0,0,0,0,0,0,0,0,0,0,0,0,0,0,0,0,0,0,0,0,0,0,0,0,0,0,0,0,0,0,0,0,0,0,0,0,0,0,0,0,0,0,0,0,0,0,0,0,0,0,0,0,0,0,0,0,0,0,0,0,0,0,0,0,0,0,0,0,0,0,0,0,0,0,0,0,0,0,0,0,0,0,0,0,0,0,0,0,0,0,0,0,0,0,0,0,0,0,0,0,0,0,0,0,0,0,0,0,0,0,0,0,0,0,0,0,0,0,0,0,0,0,0,0,0,0,0,0,0,0,0,0,0,0,0,0,0,0,0,0,0,0,0,0,0,0,0,0,0,0,0,0,0,0,0,0,0,0,0,0,0,0,0,0,0,0,0,0,0,0,0,0,0,0,0,0,0,0,0,0,0,0,0,0,0,0,0,0,0,0,0,0,0,0,0,0,0,0,0,0,0,0,0,0,0,0,0,0,0,0,0,0,0,0,0,0,0,0,0,0,0,0,0,0,0,0,0,0,0,0,0,0,0,0,0,0,0,0,0,0,0,0,0,0,0,0,0,0,0,0,0,0,0,0,0,0,0,0,0,0,0,0,0,0,0,0,0,0,0,0,0,0,0,0,0,0,0,0,0,0,0,0,0,0,0,0,0,0,0,0,0,0,0,0,0,0,0,0,0,0,0,0,0,0,0,0,0,0,0,0,0,0,0,0,0,0,0,0,0,0,0,0,0,0,0,0,0,0,0,0,0,0,0,0,0,0,0,0,0,0,0,0,0,0,0,0,0,0,0,0,0,0,0,0,0,0,0,0,0,0,0,0,0,0,0,0,0,0,0,0,0,0,0,0,0,0,0,0,0,0,0,0,0,0,0,0,0,0,0,0,0,0,0,0,0,0,0,0,0,0,0,0,0,0,0,0,0,0,0,0,0,0,0,0,0,0,0,0,0,0,0,0,0,0,0,0,0,0,0,0,0,0,0,0,0,0,0,0,0,0,0,0,0,0,0,0,0,0,0,0,0,0,0,0,0,0,0,0,0,0,0,0,0,0,0,0,0,0,0,0,0,0,0,0,0,0,0,0,0,0,0,0,0,0,0,0,0,0,0,0,0,0,0,0,0,0,0,0,0,0,0,0,0,0,0,0,0,0,0,0,0,0,0,0,0,0,0,0,0,0,0,0,0,0,0,0,0,0,0,0,0,0,0,0,0,0,0,0,0,0,0,0,0,0,0,0,0,0,0,0,0,0,0,0,0,0,0,0,0,0,0,0,0,0,0,0,0,0,0,0,0,0,0,0,0,0,0,0,0,0,0,0,0],"num":6,"col":17,"stap":[[-1,-1,-1,-1],[-1,-1,-1,-1],[-1,-1,-1,-1],[-1,-1,-1,-1],[-1,-1,-1,-1],[-1,-1,-1,-1],[-1,-1,-1,-1],[-1,-1,-1,-1],[6,9,-1,-1],[6,10,6,8],[6,11,6,9],[6,12,6,10],[6,13,6,11],[6,14,6,12],[6,15,6,13],[6,16,6,14],[6,17,6,15],[6,18,6,16],[6,19,6,17],[6,20,6,18],[6,21,6,19],[6,22,6,20],[6,23,6,21],[6,24,6,22],[6,25,6,23],[6,26,6,24],[6,27,6,25],[7,27,6,26],[6,29,7,28],[6,30,6,28],[6,31,6,29],[6,32,6,30],[6,33,6,31],[6,34,6,32],[6,35,6,33],[6,36,6,34],[6,37,6,35],[6,38,6,36],[6,39,6,37],[6,40,6,38],[6,41,6,39],[5,41,6,40],[6,43,5,42],[6,44,6,42],[6,45,6,43],[6,46,6,44],[6,47,6,45],[6,48,6,46],[7,48,6,47],[6,50,7,49],[6,51,6,49],[6,52,6,50],[6,53,6,51],[6,54,6,52],[6,55,6,53],[9,55,6,54],[6,57,9,56],[6,58,6,56],[6,59,6,57],[6,60,6,58],[6,61,6,59],[6,62,6,60],[6,63,6,61],[6,64,6,62],[6,65,6,63],[6,66,6,64],[6,67,6,65],[6,68,6,66],[6,69,6,67],[7,69,6,68],[6,71,7,70],[6,72,6,70],[6,73,6,71],[6,74,6,72],[6,75,6,73],[6,76,6,74],[6,77,6,75],[6,78,6,76],[6,79,6,77],[6,80,6,78],[6,81,6,79],[6,82,6,80],[6,83,6,81],[5,83,6,82],[6,85,5,84],[6,86,6,84],[6,87,6,85],[6,88,6,86],[6,89,6,87],[6,90,6,88],[7,90,6,89],[6,92,7,91],[6,93,6,91],[6,94,6,92],[6,95,6,93],[6,96,6,94],[6,97,6,95],[9,97,6,96],[6,99,9,98],[6,100,6,98],[6,101,6,99],[6,102,6,100],[6,103,6,101],[6,104,6,102],[6,105,6,103],[6,106,6,104],[6,107,6,105],[6,108,6,106],[6,109,6,107],[6,110,6,108],[6,111,6,109],[7,111,6,110],[6,113,7,112],[6,114,6,112],[6,115,6,113],[6,116,6,114],[6,117,6,115],[6,118,6,116],[6,119,6,117],[6,120,6,118],[6,121,6,119],[6,122,6,120],[6,123,6,121],[6,124,6,122],[6,125,6,123],[5,125,6,124],[6,127,5,126],[6,128,6,126],[6,129,6,127],[6,130,6,128],[6,131,6,129],[6,132,6,130],[7,132,6,131],[6,134,7,133],[6,135,6,133],[6,136,6,134],[6,137,6,135],[6,138,6,136],[6,139,6,137],[9,139,6,138],[6,141,9,140],[6,142,6,140],[6,143,6,141],[6,144,6,142],[6,145,6,143],[6,146,6,144],[6,147,6,145],[6,148,6,146],[6,149,6,147],[6,150,6,148],[6,151,6,149],[6,152,6,150],[6,153,6,151],[7,153,6,152],[6,155,7,154],[6,156,6,154],[6,157,6,155],[6,158,6,156],[6,159,6,157],[6,160,6,158],[6,161,6,159],[6,162,6,160],[6,163,6,161],[6,164,6,162],[6,165,6,163],[6,166,6,164],[6,167,6,165],[5,167,6,166],[6,169,5,168],[6,170,6,168],[6,171,6,169],[6,172,6,170],[6,173,6,171],[6,174,6,172],[7,174,6,173],[6,176,7,175],[6,177,6,175],[6,178,6,176],[6,179,6,177],[6,180,6,178],[6,181,6,179],[9,181,6,180],[6,183,9,182],[6,184,6,182],[6,185,6,183],[6,186,6,184],[6,187,6,185],[6,188,6,186],[6,189,6,187],[6,190,6,188],[6,191,6,189],[6,192,6,190],[6,193,6,191],[6,194,6,192],[6,195,6,193],[7,195,6,194],[6,197,7,196],[6,198,6,196],[6,199,6,197],[6,200,6,198],[6,201,6,199],[6,202,6,200],[6,203,6,201],[6,204,6,202],[6,205,6,203],[6,206,6,204],[6,207,6,205],[6,208,6,206],[6,209,6,207],[5,209,6,208],[6,211,5,210],[6,212,6,210],[6,213,6,211],[6,214,6,212],[6,215,6,213],[6,216,6,214],[7,216,6,215],[6,218,7,217],[6,219,6,217],[6,220,6,218],[6,221,6,219],[6,222,6,220],[6,223,6,221],[9,223,6,222],[6,225,9,224],[6,226,6,224],[6,227,6,225],[6,228,6,226],[6,229,6,227],[6,230,6,228],[6,231,6,229],[6,232,6,230],[6,233,6,231],[6,234,6,232],[6,235,6,233],[6,236,6,234],[6,237,6,235],[7,237,6,236],[6,239,7,238],[6,240,6,238],[6,241,6,239],[6,242,6,240],[6,243,6,241],[6,244,6,242],[6,245,6,243],[6,246,6,244],[6,247,6,245],[6,248,6,246],[6,249,6,247],[6,250,6,248],[6,251,6,249],[5,251,6,250],[6,253,5,252],[6,254,6,252],[6,255,6,253],[6,256,6,254],[6,257,6,255],[6,258,6,256],[7,258,6,257],[6,260,7,259],[6,261,6,259],[6,262,6,260],[6,263,6,261],[6,264,6,262],[6,265,6,263],[9,265,6,264],[6,267,9,266],[6,268,6,266],[6,269,6,267],[6,270,6,268],[6,271,6,269],[6,272,6,270],[6,273,6,271],[6,274,6,272],[6,275,6,273],[6,276,6,274],[6,277,6,275],[6,278,6,276],[6,279,6,277],[7,279,6,278],[6,281,7,280],[6,282,6,280],[6,283,6,281],[6,284,6,282],[6,285,6,283],[6,286,6,284],[6,287,6,285],[6,288,6,286],[6,289,6,287],[6,290,6,288],[6,291,6,289],[6,292,6,290],[6,293,6,291],[5,293,6,292],[6,295,5,294],[6,296,6,294],[6,297,6,295],[6,298,6,296],[6,299,6,297],[6,300,6,298],[7,300,6,299],[6,302,7,301],[6,303,6,301],[6,304,6,302],[6,305,6,303],[6,306,6,304],[6,307,6,305],[9,307,6,306],[6,309,9,308],[6,310,6,308],[6,311,6,309],[-1,-1,6,310],[6,313,-1,-1],[6,314,6,312],[6,315,6,313],[6,316,6,314],[6,317,6,315],[6,318,6,316],[6,319,6,317],[6,320,6,318],[6,321,6,319],[7,321,6,320],[6,323,7,322],[6,324,6,322],[6,325,6,323],[6,326,6,324],[6,327,6,325],[6,328,6,326],[6,329,6,327],[6,330,6,328],[6,331,6,329],[6,332,6,330],[6,333,6,331],[6,334,6,332],[6,335,6,333],[5,335,6,334],[6,337,5,336],[6,338,6,336],[6,339,6,337],[6,340,6,338],[6,341,6,339],[6,342,6,340],[7,342,6,341],[6,344,7,343],[6,345,6,343],[6,346,6,344],[6,347,6,345],[6,348,6,346],[6,349,6,347],[9,349,6,348],[6,351,9,350],[6,352,6,350],[6,353,6,351],[6,354,6,352],[6,355,6,353],[6,356,6,354],[6,357,6,355],[6,358,6,356],[6,359,6,357],[6,360,6,358],[6,361,6,359],[6,362,6,360],[6,363,6,361],[7,363,6,362],[6,365,7,364],[6,366,6,364],[6,367,6,365],[6,368,6,366],[6,369,6,367],[6,370,6,368],[6,371,6,369],[6,372,6,370],[6,373,6,371],[6,374,6,372],[6,375,6,373],[6,376,6,374],[6,377,6,375],[5,377,6,376],[6,379,5,378],[6,380,6,378],[6,381,6,379],[6,382,6,380],[6,383,6,381],[6,384,6,382],[7,384,6,383],[6,386,7,385],[6,387,6,385],[6,388,6,386],[6,389,6,387],[6,390,6,388],[6,391,6,389],[9,391,6,390],[6,393,9,392],[6,394,6,392],[6,395,6,393],[6,396,6,394],[6,397,6,395],[6,398,6,396],[6,399,6,397],[6,400,6,398],[6,401,6,399],[6,402,6,400],[6,403,6,401],[6,404,6,402],[6,405,6,403],[7,405,6,404],[6,407,7,406],[6,408,6,406],[6,409,6,407],[6,410,6,408],[6,411,6,409],[6,412,6,410],[6,413,6,411],[6,414,6,412],[6,415,6,413],[6,416,6,414],[6,417,6,415],[6,418,6,416],[6,419,6,417],[5,419,6,418],[6,421,5,420],[6,422,6,420],[6,423,6,421],[6,424,6,422],[6,425,6,423],[6,426,6,424],[7,426,6,425],[6,428,7,427],[6,429,6,427],[6,430,6,428],[6,431,6,429],[6,432,6,430],[6,433,6,431],[9,433,6,432],[6,435,9,434],[6,436,6,434],[6,437,6,435],[6,438,6,436],[6,439,6,437],[6,440,6,438],[6,441,6,439],[6,442,6,440],[6,443,6,441],[6,444,6,442],[6,445,6,443],[6,446,6,444],[6,447,6,445],[7,447,6,446],[6,449,7,448],[6,450,6,448],[6,451,6,449],[6,452,6,450],[6,453,6,451],[6,454,6,452],[6,455,6,453],[6,456,6,454],[6,457,6,455],[6,458,6,456],[6,459,6,457],[6,460,6,458],[6,461,6,459],[5,461,6,460],[6,463,5,462],[6,464,6,462],[6,465,6,463],[6,466,6,464],[6,467,6,465],[6,468,6,466],[7,468,6,467],[6,470,7,469],[6,471,6,469],[6,472,6,470],[6,473,6,471],[6,474,6,472],[6,475,6,473],[9,475,6,474],[6,477,9,476],[6,478,6,476],[6,479,6,477],[6,480,6,478],[6,481,6,479],[6,482,6,480],[6,483,6,481],[6,484,6,482],[6,485,6,483],[6,486,6,484],[6,487,6,485],[6,488,6,486],[6,489,6,487],[7,489,6,488],[6,491,7,490],[6,492,6,490],[6,493,6,491],[6,494,6,492],[6,495,6,493],[6,496,6,494],[6,497,6,495],[6,498,6,496],[6,499,6,497],[6,500,6,498],[6,501,6,499],[6,502,6,500],[6,503,6,501],[5,503,6,502],[6,505,5,504],[6,506,6,504],[6,507,6,505],[6,508,6,506],[6,509,6,507],[6,510,6,508],[7,510,6,509],[6,512,7,511],[6,513,6,511],[6,514,6,512],[6,515,6,513],[6,516,6,514],[6,517,6,515],[9,517,6,516],[6,519,9,518],[6,520,6,518],[6,521,6,519],[6,522,6,520],[6,523,6,521],[6,524,6,522],[6,525,6,523],[6,526,6,524],[6,527,6,525],[6,528,6,526],[6,529,6,527],[6,530,6,528],[6,531,6,529],[7,531,6,530],[6,533,7,532],[6,534,6,532],[6,535,6,533],[6,536,6,534],[6,537,6,535],[6,538,6,536],[6,539,6,537],[6,540,6,538],[6,541,6,539],[6,542,6,540],[6,543,6,541],[6,544,6,542],[6,545,6,543],[5,545,6,544],[6,547,5,546],[6,548,6,546],[6,549,6,547],[6,550,6,548],[6,551,6,549],[6,552,6,550],[7,552,6,551],[6,554,7,553],[6,555,6,553],[6,556,6,554],[6,557,6,555],[6,558,6,556],[6,559,6,557],[9,559,6,558],[6,561,9,560],[6,562,6,560],[6,563,6,561],[6,564,6,562],[6,565,6,563],[6,566,6,564],[-1,-1,6,565],[6,568,-1,-1],[6,569,6,567],[6,570,6,568],[6,571,6,569],[6,572,6,570],[6,573,6,571],[7,573,6,572],[6,575,7,574],[6,576,6,574],[6,577,6,575],[6,578,6,576],[6,579,6,577],[6,580,6,578],[6,581,6,579],[6,582,6,580],[6,583,6,581],[6,584,6,582],[6,585,6,583],[6,586,6,584],[6,587,6,585],[5,587,6,586],[6,589,5,588],[6,590,6,588],[6,591,6,589],[6,592,6,590],[6,593,6,591],[6,594,6,592],[7,594,6,593],[6,596,7,595],[6,597,6,595],[6,598,6,596],[6,599,6,597],[6,600,6,598],[6,601,6,599],[9,601,6,600],[6,603,9,602],[6,604,6,602],[6,605,6,603],[6,606,6,604],[6,607,6,605],[6,608,6,606],[6,609,6,607],[6,610,6,608],[6,611,6,609],[6,612,6,610],[6,613,6,611],[6,614,6,612],[6,615,6,613],[6,616,6,614],[6,617,6,615],[6,618,6,616],[6,619,6,617],[6,620,6,618],[6,621,6,619],[6,622,6,620],[6,623,6,621],[6,624,6,622],[-1,-1,6,623],[-1,-1,-1,-1],[-1,-1,-1,-1],[-1,-1,-1,-1],[-1,-1,-1,-1],[-1,-1,-1,-1],[-1,-1,-1,-1],[-1,-1,-1,-1],[-1,-1,-1,-1],[-1,-1,-1,-1],[-1,-1,-1,-1],[-1,-1,-1,-1],[-1,-1,-1,-1],[-1,-1,-1,-1],[-1,-1,-1,-1],[-1,-1,-1,-1],[-1,-1,-1,-1],[-1,-1,-1,-1],[-1,-1,-1,-1],[-1,-1,-1,-1],[-1,-1,-1,-1],[-1,-1,-1,-1],[-1,-1,-1,-1],[-1,-1,-1,-1],[-1,-1,-1,-1],[-1,-1,-1,-1],[-1,-1,-1,-1],[-1,-1,-1,-1],[-1,-1,-1,-1],[-1,-1,-1,-1],[-1,-1,-1,-1],[-1,-1,-1,-1],[-1,-1,-1,-1],[-1,-1,-1,-1],[-1,-1,-1,-1],[-1,-1,-1,-1],[-1,-1,-1,-1],[-1,-1,-1,-1],[-1,-1,-1,-1],[-1,-1,-1,-1],[-1,-1,-1,-1],[-1,-1,-1,-1],[-1,-1,-1,-1],[-1,-1,-1,-1],[-1,-1,-1,-1],[-1,-1,-1,-1],[-1,-1,-1,-1],[-1,-1,-1,-1]],"scaf":[[-1,-1,-1,-1],[-1,-1,-1,-1],[-1,-1,-1,-1],[-1,-1,-1,-1],[-1,-1,-1,-1],[-1,-1,-1,-1],[-1,-1,-1,-1],[-1,-1,-1,-1],[-1,-1,-1,-1],[-1,-1,-1,-1],[-1,-1,-1,-1],[-1,-1,-1,-1],[7,12,6,13],[6,12,6,14],[6,13,6,15],[6,14,6,16],[6,15,6,17],[6,16,6,18],[6,17,6,19],[6,18,6,20],[6,19,6,21],[6,20,6,22],[6,21,6,23],[6,22,6,24],[6,23,6,25],[6,24,5,25],[5,26,6,27],[6,26,6,28],[6,27,6,29],[6,28,6,30],[6,29,6,31],[6,30,6,32],[6,31,6,33],[6,32,6,34],[6,33,6,35],[6,34,6,36],[6,35,6,37],[6,36,6,38],[6,37,6,39],[6,38,9,39],[9,40,6,41],[6,40,6,42],[6,41,6,43],[6,42,6,44],[6,43,6,45],[6,44,6,46],[6,45,6,47],[6,46,6,48],[6,47,6,49],[6,48,6,50],[6,49,6,51],[6,50,6,52],[6,51,6,53],[6,52,6,54],[6,53,6,55],[6,54,6,56],[6,55,6,57],[6,56,6,58],[6,57,6,59],[6,58,6,60],[6,59,6,61],[6,60,6,62],[6,61,6,63],[6,62,6,64],[6,63,6,65],[6,64,6,66],[6,65,6,67],[6,66,5,67],[5,68,6,69],[6,68,6,70],[6,69,6,71],[6,70,6,72],[6,71,6,73],[6,72,6,74],[6,73,6,75],[6,74,6,76],[6,75,6,77],[6,76,6,78],[6,77,6,79],[6,78,6,80],[6,79,6,81],[6,80,9,81],[9,82,6,83],[6,82,6,84],[6,83,6,85],[6,84,6,86],[6,85,6,87],[6,86,6,88],[6,87,6,89],[6,88,6,90],[6,89,6,91],[6,90,6,92],[6,91,6,93],[6,92,6,94],[6,93,6,95],[6,94,6,96],[6,95,6,97],[6,96,6,98],[6,97,6,99],[6,98,6,100],[6,99,6,101],[6,100,6,102],[6,101,6,103],[6,102,6,104],[6,103,6,105],[6,104,6,106],[6,105,6,107],[6,106,6,108],[6,107,6,109],[6,108,5,109],[5,110,6,111],[6,110,6,112],[6,111,6,113],[6,112,6,114],[6,113,6,115],[6,114,6,116],[6,115,6,117],[6,116,6,118],[6,117,6,119],[6,118,6,120],[6,119,6,121],[6,120,6,122],[6,121,6,123],[6,122,9,123],[9,124,6,125],[6,124,6,126],[6,125,6,127],[6,126,6,128],[6,127,6,129],[6,128,6,130],[6,129,6,131],[6,130,6,132],[6,131,6,133],[6,132,6,134],[6,133,6,135],[6,134,6,136],[6,135,6,137],[6,136,6,138],[6,137,6,139],[6,138,6,140],[6,139,6,141],[6,140,6,142],[6,141,6,143],[6,142,6,144],[6,143,6,145],[6,144,6,146],[6,145,6,147],[6,146,6,148],[6,147,6,149],[6,148,6,150],[6,149,6,151],[6,150,5,151],[5,152,6,153],[6,152,6,154],[6,153,6,155],[6,154,6,156],[6,155,6,157],[6,156,6,158],[6,157,6,159],[6,158,6,160],[6,159,6,161],[6,160,6,162],[6,161,6,163],[6,162,6,164],[6,163,6,165],[6,164,9,165],[9,166,6,167],[6,166,6,168],[6,167,6,169],[6,168,6,170],[6,169,6,171],[6,170,6,172],[6,171,6,173],[6,172,6,174],[6,173,6,175],[6,174,6,176],[6,175,6,177],[6,176,6,178],[6,177,6,179],[6,178,6,180],[6,179,6,181],[6,180,6,182],[6,181,6,183],[6,182,6,184],[6,183,6,185],[6,184,6,186],[6,185,6,187],[6,186,6,188],[6,187,6,189],[6,188,6,190],[6,189,6,191],[6,190,6,192],[6,191,6,193],[6,192,5,193],[5,194,6,195],[6,194,6,196],[6,195,6,197],[6,196,6,198],[6,197,6,199],[6,198,6,200],[6,199,6,201],[6,200,6,202],[6,201,6,203],[6,202,6,204],[6,203,6,205],[6,204,6,206],[6,205,6,207],[6,206,9,207],[9,208,6,209],[6,208,6,210],[6,209,6,211],[6,210,6,212],[6,211,6,213],[6,212,6,214],[6,213,6,215],[6,214,6,216],[6,215,6,217],[6,216,6,218],[6,217,6,219],[6,218,6,220],[6,219,6,221],[6,220,6,222],[6,221,6,223],[6,222,6,224],[6,223,6,225],[6,224,6,226],[6,225,6,227],[6,226,6,228],[6,227,6,229],[6,228,6,230],[6,229,6,231],[6,230,6,232],[6,231,6,233],[6,232,6,234],[6,233,6,235],[6,234,5,235],[5,236,6,237],[6,236,6,238],[6,237,6,239],[6,238,6,240],[6,239,6,241],[6,240,6,242],[6,241,6,243],[6,242,6,244],[6,243,6,245],[6,244,6,246],[6,245,6,247],[6,246,6,248],[6,247,6,249],[6,248,9,249],[9,250,6,251],[6,250,6,252],[6,251,6,253],[6,252,6,254],[6,253,6,255],[6,254,6,256],[6,255,6,257],[6,256,6,258],[6,257,6,259],[6,258,6,260],[6,259,6,261],[6,260,6,262],[6,261,6,263],[6,262,6,264],[6,263,6,265],[6,264,6,266],[6,265,6,267],[6,266,6,268],[6,267,6,269],[6,268,6,270],[6,269,6,271],[6,270,6,272],[6,271,6,273],[6,272,6,274],[6,273,6,275],[6,274,6,276],[6,275,6,277],[6,276,5,277],[5,278,6,279],[6,278,6,280],[6,279,6,281],[6,280,6,282],[6,281,6,283],[6,282,6,284],[6,283,6,285],[6,284,6,286],[6,285,6,287],[6,286,6,288],[6,287,6,289],[6,288,6,290],[6,289,6,291],[6,290,9,291],[9,292,6,293],[6,292,6,294],[6,293,6,295],[6,294,6,296],[6,295,6,297],[6,296,6,298],[6,297,6,299],[6,298,6,300],[6,299,6,301],[6,300,6,302],[6,301,6,303],[6,302,6,304],[6,303,6,305],[6,304,6,306],[6,305,6,307],[6,306,6,308],[6,307,6,309],[6,308,6,310],[6,309,6,311],[6,310,6,312],[6,311,6,313],[6,312,6,314],[6,313,6,315],[6,314,6,316],[6,315,6,317],[6,316,6,318],[6,317,6,319],[6,318,5,319],[5,320,6,321],[6,320,6,322],[6,321,6,323],[6,322,6,324],[6,323,6,325],[6,324,6,326],[6,325,6,327],[6,326,6,328],[6,327,6,329],[6,328,6,330],[6,329,6,331],[6,330,6,332],[6,331,6,333],[6,332,9,333],[9,334,6,335],[6,334,6,336],[6,335,6,337],[6,336,6,338],[6,337,6,339],[6,338,6,340],[6,339,6,341],[6,340,6,342],[6,341,6,343],[6,342,6,344],[6,343,6,345],[6,344,6,346],[6,345,6,347],[6,346,6,348],[6,347,6,349],[6,348,6,350],[6,349,6,351],[6,350,6,352],[6,351,6,353],[6,352,6,354],[6,353,6,355],[6,354,6,356],[6,355,6,357],[6,356,6,358],[6,357,6,359],[6,358,6,360],[6,359,6,361],[6,360,5,361],[5,362,6,363],[6,362,6,364],[6,363,6,365],[6,364,6,366],[6,365,6,367],[6,366,6,368],[6,367,6,369],[6,368,6,370],[6,369,6,371],[6,370,6,372],[6,371,6,373],[6,372,6,374],[6,373,6,375],[6,374,9,375],[9,376,6,377],[6,376,6,378],[6,377,6,379],[6,378,6,380],[6,379,6,381],[6,380,6,382],[6,381,6,383],[6,382,6,384],[6,383,6,385],[6,384,6,386],[6,385,6,387],[6,386,6,388],[6,387,6,389],[6,388,6,390],[6,389,6,391],[6,390,6,392],[6,391,6,393],[6,392,6,394],[6,393,6,395],[6,394,6,396],[6,395,6,397],[6,396,6,398],[6,397,6,399],[6,398,6,400],[6,399,6,401],[6,400,6,402],[6,401,6,403],[6,402,5,403],[5,404,6,405],[6,404,6,406],[6,405,6,407],[6,406,6,408],[6,407,6,409],[6,408,6,410],[6,409,6,411],[6,410,6,412],[6,411,6,413],[6,412,6,414],[6,413,6,415],[6,414,6,416],[6,415,6,417],[6,416,9,417],[9,418,6,419],[6,418,6,420],[6,419,6,421],[6,420,6,422],[6,421,6,423],[6,422,6,424],[6,423,6,425],[6,424,6,426],[6,425,6,427],[6,426,6,428],[6,427,6,429],[6,428,6,430],[6,429,6,431],[6,430,6,432],[6,431,6,433],[6,432,6,434],[6,433,6,435],[6,434,6,436],[6,435,6,437],[6,436,6,438],[6,437,6,439],[6,438,6,440],[6,439,6,441],[6,440,6,442],[6,441,6,443],[6,442,6,444],[6,443,6,445],[6,444,5,445],[5,446,6,447],[6,446,6,448],[6,447,6,449],[6,448,6,450],[6,449,6,451],[6,450,6,452],[6,451,6,453],[6,452,6,454],[6,453,6,455],[6,454,6,456],[6,455,6,457],[6,456,6,458],[6,457,6,459],[6,458,9,459],[9,460,6,461],[6,460,6,462],[6,461,6,463],[6,462,6,464],[6,463,6,465],[6,464,6,466],[6,465,6,467],[6,466,6,468],[6,467,6,469],[6,468,6,470],[6,469,6,471],[6,470,6,472],[6,471,6,473],[6,472,6,474],[6,473,6,475],[6,474,6,476],[6,475,6,477],[6,476,6,478],[6,477,6,479],[6,478,6,480],[6,479,6,481],[6,480,6,482],[6,481,6,483],[6,482,6,484],[6,483,6,485],[6,484,6,486],[6,485,6,487],[6,486,5,487],[5,488,6,489],[6,488,6,490],[6,489,6,491],[6,490,6,492],[6,491,6,493],[6,492,6,494],[6,493,6,495],[6,494,6,496],[6,495,6,497],[6,496,6,498],[6,497,6,499],[6,498,6,500],[6,499,6,501],[6,500,9,501],[9,502,6,503],[6,502,6,504],[6,503,6,505],[6,504,6,506],[6,505,6,507],[6,506,6,508],[6,507,6,509],[6,508,6,510],[6,509,6,511],[6,510,6,512],[6,511,6,513],[6,512,6,514],[6,513,6,515],[6,514,6,516],[6,515,6,517],[6,516,6,518],[6,517,6,519],[6,518,6,520],[6,519,6,521],[6,520,6,522],[6,521,6,523],[6,522,6,524],[6,523,6,525],[6,524,6,526],[6,525,6,527],[6,526,6,528],[6,527,6,529],[6,528,5,529],[5,530,6,531],[6,530,6,532],[6,531,6,533],[6,532,6,534],[6,533,6,535],[6,534,6,536],[6,535,6,537],[6,536,6,538],[6,537,6,539],[6,538,6,540],[6,539,6,541],[6,540,6,542],[6,541,6,543],[6,542,9,543],[9,544,6,545],[6,544,6,546],[6,545,6,547],[6,546,6,548],[6,547,6,549],[6,548,6,550],[6,549,6,551],[6,550,6,552],[6,551,6,553],[6,552,6,554],[6,553,6,555],[6,554,6,556],[6,555,6,557],[6,556,6,558],[6,557,6,559],[6,558,6,560],[6,559,6,561],[6,560,6,562],[6,561,6,563],[6,562,6,564],[6,563,6,565],[6,564,6,566],[6,565,6,567],[6,566,6,568],[6,567,6,569],[6,568,6,570],[6,569,6,571],[6,570,5,571],[5,572,6,573],[6,572,6,574],[6,573,6,575],[6,574,6,576],[6,575,6,577],[6,576,6,578],[6,577,6,579],[6,578,6,580],[6,579,6,581],[6,580,6,582],[6,581,6,583],[6,582,6,584],[6,583,6,585],[6,584,9,585],[9,586,6,587],[6,586,6,588],[6,587,6,589],[6,588,6,590],[6,589,6,591],[6,590,6,592],[6,591,6,593],[6,592,6,594],[6,593,6,595],[6,594,6,596],[6,595,6,597],[6,596,6,598],[6,597,6,599],[6,598,6,600],[6,599,6,601],[6,600,6,602],[6,601,6,603],[6,602,5,603],[5,604,6,605],[6,604,6,606],[6,605,6,607],[6,606,6,608],[6,607,6,609],[6,608,6,610],[6,609,6,611],[6,610,6,612],[6,611,6,613],[6,612,6,614],[6,613,6,615],[6,614,6,616],[6,615,6,617],[6,616,6,618],[6,617,6,619],[6,618,6,620],[6,619,7,620],[-1,-1,-1,-1],[-1,-1,-1,-1],[-1,-1,-1,-1],[-1,-1,-1,-1],[-1,-1,-1,-1],[-1,-1,-1,-1],[-1,-1,-1,-1],[-1,-1,-1,-1],[-1,-1,-1,-1],[-1,-1,-1,-1],[-1,-1,-1,-1],[-1,-1,-1,-1],[-1,-1,-1,-1],[-1,-1,-1,-1],[-1,-1,-1,-1],[-1,-1,-1,-1],[-1,-1,-1,-1],[-1,-1,-1,-1],[-1,-1,-1,-1],[-1,-1,-1,-1],[-1,-1,-1,-1],[-1,-1,-1,-1],[-1,-1,-1,-1],[-1,-1,-1,-1],[-1,-1,-1,-1],[-1,-1,-1,-1],[-1,-1,-1,-1],[-1,-1,-1,-1],[-1,-1,-1,-1],[-1,-1,-1,-1],[-1,-1,-1,-1],[-1,-1,-1,-1],[-1,-1,-1,-1],[-1,-1,-1,-1],[-1,-1,-1,-1],[-1,-1,-1,-1],[-1,-1,-1,-1],[-1,-1,-1,-1],[-1,-1,-1,-1],[-1,-1,-1,-1],[-1,-1,-1,-1],[-1,-1,-1,-1],[-1,-1,-1,-1],[-1,-1,-1,-1],[-1,-1,-1,-1],[-1,-1,-1,-1],[-1,-1,-1,-1],[-1,-1,-1,-1],[-1,-1,-1,-1],[-1,-1,-1,-1],[-1,-1,-1,-1]],"scafLoop":[],"row":15},{"stapLoop":[],"stap_colors":[[8,8947848],[40,8947848],[61,8947848],[76,16204552],[102,16204552],[124,8947848],[145,8947848],[166,8947848],[187,8947848],[208,8947848],[229,8947848],[250,8947848],[271,8947848],[291,16204552],[306,8947848],[327,8947848],[355,8947848],[376,8947848],[397,8947848],[418,8947848],[439,8947848],[460,8947848],[481,8947848],[502,8947848],[523,8947848],[537,16204552],[558,8947848],[586,8947848],[603,8947848]],"loop":[0,0,0,0,0,0,0,0,0,0,0,0,0,0,0,0,0,0,0,0,0,0,0,0,0,0,0,0,0,0,0,0,0,0,0,0,0,0,0,0,0,0,0,0,0,0,0,0,0,0,0,0,0,0,0,0,0,0,0,0,0,0,0,0,0,0,0,0,0,0,0,0,0,0,0,0,0,0,0,0,0,0,0,0,0,0,0,0,0,0,0,0,0,0,0,0,0,0,0,0,0,0,0,0,0,0,0,0,0,0,0,0,0,0,0,0,0,0,0,0,0,0,0,0,0,0,0,0,0,0,0,0,0,0,0,0,0,0,0,0,0,0,0,0,0,0,0,0,0,0,0,0,0,0,0,0,0,0,0,0,0,0,0,0,0,0,0,0,0,0,0,0,0,0,0,0,0,0,0,0,0,0,0,0,0,0,0,0,0,0,0,0,0,0,0,0,0,0,0,0,0,0,0,0,0,0,0,0,0,0,0,0,0,0,0,0,0,0,0,0,0,0,0,0,0,0,0,0,0,0,0,0,0,0,0,0,0,0,0,0,0,0,0,0,0,0,0,0,0,0,0,0,0,0,0,0,0,0,0,0,0,0,0,0,0,0,0,0,0,0,0,0,0,0,0,0,0,0,0,0,0,0,0,0,0,0,0,0,0,0,0,0,0,0,0,0,0,0,0,0,0,0,0,0,0,0,0,0,0,0,0,0,0,0,0,0,0,0,0,0,0,0,0,0,0,0,0,0,0,0,0,0,0,0,0,0,0,0,0,0,0,0,0,0,0,0,0,0,0,0,0,0,0,0,0,0,0,0,0,0,0,0,0,0,0,0,0,0,0,0,0,0,0,0,0,0,0,0,0,0,0,0,0,0,0,0,0,0,0,0,0,0,0,0,0,0,0,0,0,0,0,0,0,0,0,0,0,0,0,0,0,0,0,0,0,0,0,0,0,0,0,0,0,0,0,0,0,0,0,0,0,0,0,0,0,0,0,0,0,0,0,0,0,0,0,0,0,0,0,0,0,0,0,0,0,0,0,0,0,0,0,0,0,0,0,0,0,0,0,0,0,0,0,0,0,0,0,0,0,0,0,0,0,0,0,0,0,0,0,0,0,0,0,0,0,0,0,0,0,0,0,0,0,0,0,0,0,0,0,0,0,0,0,0,0,0,0,0,0,0,0,0,0,0,0,0,0,0,0,0,0,0,0,0,0,0,0,0,0,0,0,0,0,0,0,0,0,0,0,0,0,0,0,0,0,0,0,0,0,0,0,0,0,0,0,0,0,0,0,0,0,0,0,0,0,0,0,0,0,0,0,0,0,0,0,0,0,0,0,0,0,0,0,0,0,0,0,0,0,0,0,0,0,0,0,0,0,0,0,0,0,0,0,0,0,0,0,0,0,0,0,0,0,0,0,0,0,0,0,0,0,0,0,0,0,0,0,0,0,0,0,0,0,0,0,0,0,0,0,0,0,0,0,0,0,0,0,0,0,0,0,0,0,0,0,0,0,0,0,0,0,0],"skip":[0,0,0,0,0,0,0,0,0,0,0,0,0,0,0,0,0,0,0,0,0,0,0,0,0,0,0,0,0,0,0,0,0,0,0,0,0,0,0,0,0,0,0,0,0,0,0,0,0,0,0,0,0,0,0,0,0,0,0,0,0,0,0,0,0,0,0,0,0,0,0,0,0,0,0,0,0,0,0,0,0,0,0,0,0,0,0,0,0,0,0,0,0,0,0,0,0,0,0,0,0,0,0,0,0,0,0,0,0,0,0,0,0,0,0,0,0,0,0,0,0,0,0,0,0,0,0,0,0,0,0,0,0,0,0,0,0,0,0,0,0,0,0,0,0,0,0,0,0,0,0,0,0,0,0,0,0,0,0,0,0,0,0,0,0,0,0,0,0,0,0,0,0,0,0,0,0,0,0,0,0,0,0,0,0,0,0,0,0,0,0,0,0,0,0,0,0,0,0,0,0,0,0,0,0,0,0,0,0,0,0,0,0,0,0,0,0,0,0,0,0,0,0,0,0,0,0,0,0,0,0,0,0,0,0,0,0,0,0,0,0,0,0,0,0,0,0,0,0,0,0,0,0,0,0,0,0,0,0,0,0,0,0,0,0,0,0,0,0,0,0,0,0,0,0,0,0,0,0,0,0,0,0,0,0,0,0,0,0,0,0,0,0,0,0,0,0,0,0,0,0,0,0,0,0,0,0,0,0,0,0,0,0,0,0,0,0,0,0,0,0,0,0,0,0,0,0,0,0,0,0,0,0,0,0,0,0,0,0,0,0,0,0,0,0,0,0,0,0,0,0,0,0,0,0,0,0,0,0,0,0,0,0,0,0,0,0,0,0,0,0,0,0,0,0,0,0,0,0,0,0,0,0,0,0,0,0,0,0,0,0,0,0,0,0,0,0,0,0,0,0,0,0,0,0,0,0,0,0,0,0,0,0,0,0,0,0,0,0,0,0,0,0,0,0,0,0,0,0,0,0,0,0,0,0,0,0,0,0,0,0,0,0,0,0,0,0,0,0,0,0,0,0,0,0,0,0,0,0,0,0,0,0,0,0,0,0,0,0,0,0,0,0,0,0,0,0,0,0,0,0,0,0,0,0,0,0,0,0,0,0,0,0,0,0,0,0,0,0,0,0,0,0,0,0,0,0,0,0,0,0,0,0,0,0,0,0,0,0,0,0,0,0,0,0,0,0,0,0,0,0,0,0,0,0,0,0,0,0,0,0,0,0,0,0,0,0,0,0,0,0,0,0,0,0,0,0,0,0,0,0,0,0,0,0,0,0,0,0,0,0,0,0,0,0,0,0,0,0,0,0,0,0,0,0,0,0,0,0,0,0,0,0,0,0,0,0,0,0,0,0,0,0,0,0,0,0,0,0,0,0,0,0,0,0,0,0,0,0,0,0,0,0,0,0,0,0,0,0,0,0,0,0,0,0,0,0,0,0,0,0,0,0,0,0,0,0,0,0,0,0,0,0,0,0,0,0,0,0,0,0,0,0,0,0,0,0,0,0,0,0,0],"num":7,"col":18,"stap":[[-1,-1,-1,-1],[-1,-1,-1,-1],[-1,-1,-1,-1],[-1,-1,-1,-1],[-1,-1,-1,-1],[-1,-1,-1,-1],[-1,-1,-1,-1],[-1,-1,-1,-1],[-1,-1,7,9],[7,8,7,10],[7,9,7,11],[7,10,7,12],[7,11,7,13],[7,12,7,14],[7,13,7,15],[7,14,7,16],[7,15,7,17],[7,16,7,18],[7,17,7,19],[7,18,7,20],[7,19,7,21],[7,20,7,22],[7,21,7,23],[7,22,7,24],[7,23,7,25],[7,24,7,26],[7,25,7,27],[7,26,6,27],[6,28,7,29],[7,28,7,30],[7,29,7,31],[7,30,7,32],[7,31,7,33],[7,32,7,34],[7,33,7,35],[7,34,7,36],[7,35,7,37],[7,36,7,38],[7,37,7,39],[7,38,-1,-1],[-1,-1,7,41],[7,40,7,42],[7,41,7,43],[7,42,7,44],[7,43,7,45],[7,44,7,46],[7,45,7,47],[7,46,7,48],[7,47,6,48],[6,49,7,50],[7,49,7,51],[7,50,7,52],[7,51,7,53],[7,52,7,54],[7,53,7,55],[7,54,7,56],[7,55,7,57],[7,56,7,58],[7,57,7,59],[7,58,7,60],[7,59,-1,-1],[-1,-1,7,62],[7,61,7,63],[7,62,7,64],[7,63,7,65],[7,64,7,66],[7,65,7,67],[7,66,7,68],[7,67,7,69],[7,68,6,69],[6,70,7,71],[7,70,7,72],[7,71,7,73],[7,72,7,74],[7,73,7,75],[7,74,-1,-1],[-1,-1,7,77],[7,76,7,78],[7,77,7,79],[7,78,7,80],[7,79,7,81],[7,80,7,82],[7,81,7,83],[7,82,7,84],[7,83,7,85],[7,84,7,86],[7,85,7,87],[7,86,7,88],[7,87,7,89],[7,88,7,90],[7,89,6,90],[6,91,7,92],[7,91,7,93],[7,92,7,94],[7,93,7,95],[7,94,7,96],[7,95,7,97],[7,96,7,98],[7,97,7,99],[7,98,7,100],[7,99,7,101],[7,100,-1,-1],[-1,-1,7,103],[7,102,7,104],[7,103,7,105],[7,104,7,106],[7,105,7,107],[7,106,7,108],[7,107,7,109],[7,108,7,110],[7,109,7,111],[7,110,6,111],[6,112,7,113],[7,112,7,114],[7,113,7,115],[7,114,7,116],[7,115,7,117],[7,116,7,118],[7,117,7,119],[7,118,7,120],[7,119,7,121],[7,120,7,122],[7,121,7,123],[7,122,-1,-1],[-1,-1,7,125],[7,124,7,126],[7,125,7,127],[7,126,7,128],[7,127,7,129],[7,128,7,130],[7,129,7,131],[7,130,7,132],[7,131,6,132],[6,133,7,134],[7,133,7,135],[7,134,7,136],[7,135,7,137],[7,136,7,138],[7,137,7,139],[7,138,7,140],[7,139,7,141],[7,140,7,142],[7,141,7,143],[7,142,7,144],[7,143,-1,-1],[-1,-1,7,146],[7,145,7,147],[7,146,7,148],[7,147,7,149],[7,148,7,150],[7,149,7,151],[7,150,7,152],[7,151,7,153],[7,152,6,153],[6,154,7,155],[7,154,7,156],[7,155,7,157],[7,156,7,158],[7,157,7,159],[7,158,7,160],[7,159,7,161],[7,160,7,162],[7,161,7,163],[7,162,7,164],[7,163,7,165],[7,164,-1,-1],[-1,-1,7,167],[7,166,7,168],[7,167,7,169],[7,168,7,170],[7,169,7,171],[7,170,7,172],[7,171,7,173],[7,172,7,174],[7,173,6,174],[6,175,7,176],[7,175,7,177],[7,176,7,178],[7,177,7,179],[7,178,7,180],[7,179,7,181],[7,180,7,182],[7,181,7,183],[7,182,7,184],[7,183,7,185],[7,184,7,186],[7,185,-1,-1],[-1,-1,7,188],[7,187,7,189],[7,188,7,190],[7,189,7,191],[7,190,7,192],[7,191,7,193],[7,192,7,194],[7,193,7,195],[7,194,6,195],[6,196,7,197],[7,196,7,198],[7,197,7,199],[7,198,7,200],[7,199,7,201],[7,200,7,202],[7,201,7,203],[7,202,7,204],[7,203,7,205],[7,204,7,206],[7,205,7,207],[7,206,-1,-1],[-1,-1,7,209],[7,208,7,210],[7,209,7,211],[7,210,7,212],[7,211,7,213],[7,212,7,214],[7,213,7,215],[7,214,7,216],[7,215,6,216],[6,217,7,218],[7,217,7,219],[7,218,7,220],[7,219,7,221],[7,220,7,222],[7,221,7,223],[7,222,7,224],[7,223,7,225],[7,224,7,226],[7,225,7,227],[7,226,7,228],[7,227,-1,-1],[-1,-1,7,230],[7,229,7,231],[7,230,7,232],[7,231,7,233],[7,232,7,234],[7,233,7,235],[7,234,7,236],[7,235,7,237],[7,236,6,237],[6,238,7,239],[7,238,7,240],[7,239,7,241],[7,240,7,242],[7,241,7,243],[7,242,7,244],[7,243,7,245],[7,244,7,246],[7,245,7,247],[7,246,7,248],[7,247,7,249],[7,248,-1,-1],[-1,-1,7,251],[7,250,7,252],[7,251,7,253],[7,252,7,254],[7,253,7,255],[7,254,7,256],[7,255,7,257],[7,256,7,258],[7,257,6,258],[6,259,7,260],[7,259,7,261],[7,260,7,262],[7,261,7,263],[7,262,7,264],[7,263,7,265],[7,264,7,266],[7,265,7,267],[7,266,7,268],[7,267,7,269],[7,268,7,270],[7,269,-1,-1],[-1,-1,7,272],[7,271,7,273],[7,272,7,274],[7,273,7,275],[7,274,7,276],[7,275,7,277],[7,276,7,278],[7,277,7,279],[7,278,6,279],[6,280,7,281],[7,280,7,282],[7,281,7,283],[7,282,7,284],[7,283,7,285],[7,284,7,286],[7,285,7,287],[7,286,7,288],[7,287,7,289],[7,288,7,290],[7,289,-1,-1],[-1,-1,7,292],[7,291,7,293],[7,292,7,294],[7,293,7,295],[7,294,7,296],[7,295,7,297],[7,296,7,298],[7,297,7,299],[7,298,7,300],[7,299,6,300],[6,301,7,302],[7,301,7,303],[7,302,7,304],[7,303,7,305],[7,304,-1,-1],[-1,-1,7,307],[7,306,7,308],[7,307,7,309],[7,308,7,310],[7,309,7,311],[7,310,7,312],[7,311,7,313],[7,312,7,314],[7,313,7,315],[7,314,7,316],[7,315,7,317],[7,316,7,318],[7,317,7,319],[7,318,7,320],[7,319,7,321],[7,320,6,321],[6,322,7,323],[7,322,7,324],[7,323,7,325],[7,324,7,326],[7,325,-1,-1],[-1,-1,7,328],[7,327,7,329],[7,328,7,330],[7,329,7,331],[7,330,7,332],[7,331,7,333],[7,332,7,334],[7,333,7,335],[7,334,7,336],[7,335,7,337],[7,336,7,338],[7,337,7,339],[7,338,7,340],[7,339,7,341],[7,340,7,342],[7,341,6,342],[6,343,7,344],[7,343,7,345],[7,344,7,346],[7,345,7,347],[7,346,7,348],[7,347,7,349],[7,348,7,350],[7,349,7,351],[7,350,7,352],[7,351,7,353],[7,352,7,354],[7,353,-1,-1],[-1,-1,7,356],[7,355,7,357],[7,356,7,358],[7,357,7,359],[7,358,7,360],[7,359,7,361],[7,360,7,362],[7,361,7,363],[7,362,6,363],[6,364,7,365],[7,364,7,366],[7,365,7,367],[7,366,7,368],[7,367,7,369],[7,368,7,370],[7,369,7,371],[7,370,7,372],[7,371,7,373],[7,372,7,374],[7,373,7,375],[7,374,-1,-1],[-1,-1,7,377],[7,376,7,378],[7,377,7,379],[7,378,7,380],[7,379,7,381],[7,380,7,382],[7,381,7,383],[7,382,7,384],[7,383,6,384],[6,385,7,386],[7,385,7,387],[7,386,7,388],[7,387,7,389],[7,388,7,390],[7,389,7,391],[7,390,7,392],[7,391,7,393],[7,392,7,394],[7,393,7,395],[7,394,7,396],[7,395,-1,-1],[-1,-1,7,398],[7,397,7,399],[7,398,7,400],[7,399,7,401],[7,400,7,402],[7,401,7,403],[7,402,7,404],[7,403,7,405],[7,404,6,405],[6,406,7,407],[7,406,7,408],[7,407,7,409],[7,408,7,410],[7,409,7,411],[7,410,7,412],[7,411,7,413],[7,412,7,414],[7,413,7,415],[7,414,7,416],[7,415,7,417],[7,416,-1,-1],[-1,-1,7,419],[7,418,7,420],[7,419,7,421],[7,420,7,422],[7,421,7,423],[7,422,7,424],[7,423,7,425],[7,424,7,426],[7,425,6,426],[6,427,7,428],[7,427,7,429],[7,428,7,430],[7,429,7,431],[7,430,7,432],[7,431,7,433],[7,432,7,434],[7,433,7,435],[7,434,7,436],[7,435,7,437],[7,436,7,438],[7,437,-1,-1],[-1,-1,7,440],[7,439,7,441],[7,440,7,442],[7,441,7,443],[7,442,7,444],[7,443,7,445],[7,444,7,446],[7,445,7,447],[7,446,6,447],[6,448,7,449],[7,448,7,450],[7,449,7,451],[7,450,7,452],[7,451,7,453],[7,452,7,454],[7,453,7,455],[7,454,7,456],[7,455,7,457],[7,456,7,458],[7,457,7,459],[7,458,-1,-1],[-1,-1,7,461],[7,460,7,462],[7,461,7,463],[7,462,7,464],[7,463,7,465],[7,464,7,466],[7,465,7,467],[7,466,7,468],[7,467,6,468],[6,469,7,470],[7,469,7,471],[7,470,7,472],[7,471,7,473],[7,472,7,474],[7,473,7,475],[7,474,7,476],[7,475,7,477],[7,476,7,478],[7,477,7,479],[7,478,7,480],[7,479,-1,-1],[-1,-1,7,482],[7,481,7,483],[7,482,7,484],[7,483,7,485],[7,484,7,486],[7,485,7,487],[7,486,7,488],[7,487,7,489],[7,488,6,489],[6,490,7,491],[7,490,7,492],[7,491,7,493],[7,492,7,494],[7,493,7,495],[7,494,7,496],[7,495,7,497],[7,496,7,498],[7,497,7,499],[7,498,7,500],[7,499,7,501],[7,500,-1,-1],[-1,-1,7,503],[7,502,7,504],[7,503,7,505],[7,504,7,506],[7,505,7,507],[7,506,7,508],[7,507,7,509],[7,508,7,510],[7,509,6,510],[6,511,7,512],[7,511,7,513],[7,512,7,514],[7,513,7,515],[7,514,7,516],[7,515,7,517],[7,516,7,518],[7,517,7,519],[7,518,7,520],[7,519,7,521],[7,520,7,522],[7,521,-1,-1],[-1,-1,7,524],[7,523,7,525],[7,524,7,526],[7,525,7,527],[7,526,7,528],[7,527,7,529],[7,528,7,530],[7,529,7,531],[7,530,6,531],[6,532,7,533],[7,532,7,534],[7,533,7,535],[7,534,7,536],[7,535,-1,-1],[-1,-1,7,538],[7,537,7,539],[7,538,7,540],[7,539,7,541],[7,540,7,542],[7,541,7,543],[7,542,7,544],[7,543,7,545],[7,544,7,546],[7,545,7,547],[7,546,7,548],[7,547,7,549],[7,548,7,550],[7,549,7,551],[7,550,7,552],[7,551,6,552],[6,553,7,554],[7,553,7,555],[7,554,7,556],[7,555,7,557],[7,556,-1,-1],[-1,-1,7,559],[7,558,7,560],[7,559,7,561],[7,560,7,562],[7,561,7,563],[7,562,7,564],[7,563,7,565],[7,564,7,566],[7,565,7,567],[7,566,7,568],[7,567,7,569],[7,568,7,570],[7,569,7,571],[7,570,7,572],[7,571,7,573],[7,572,6,573],[6,574,7,575],[7,574,7,576],[7,575,7,577],[7,576,7,578],[7,577,7,579],[7,578,7,580],[7,579,7,581],[7,580,7,582],[7,581,7,583],[7,582,7,584],[7,583,7,585],[7,584,-1,-1],[-1,-1,7,587],[7,586,7,588],[7,587,7,589],[7,588,7,590],[7,589,7,591],[7,590,7,592],[7,591,7,593],[7,592,7,594],[7,593,6,594],[6,595,7,596],[7,595,7,597],[7,596,7,598],[7,597,7,599],[7,598,7,600],[7,599,7,601],[7,600,7,602],[7,601,-1,-1],[-1,-1,7,604],[7,603,7,605],[7,604,7,606],[7,605,7,607],[7,606,7,608],[7,607,7,609],[7,608,7,610],[7,609,7,611],[7,610,7,612],[7,611,7,613],[7,612,7,614],[7,613,7,615],[7,614,7,616],[7,615,7,617],[7,616,7,618],[7,617,7,619],[7,618,7,620],[7,619,7,621],[7,620,7,622],[7,621,7,623],[7,622,7,624],[7,623,-1,-1],[-1,-1,-1,-1],[-1,-1,-1,-1],[-1,-1,-1,-1],[-1,-1,-1,-1],[-1,-1,-1,-1],[-1,-1,-1,-1],[-1,-1,-1,-1],[-1,-1,-1,-1],[-1,-1,-1,-1],[-1,-1,-1,-1],[-1,-1,-1,-1],[-1,-1,-1,-1],[-1,-1,-1,-1],[-1,-1,-1,-1],[-1,-1,-1,-1],[-1,-1,-1,-1],[-1,-1,-1,-1],[-1,-1,-1,-1],[-1,-1,-1,-1],[-1,-1,-1,-1],[-1,-1,-1,-1],[-1,-1,-1,-1],[-1,-1,-1,-1],[-1,-1,-1,-1],[-1,-1,-1,-1],[-1,-1,-1,-1],[-1,-1,-1,-1],[-1,-1,-1,-1],[-1,-1,-1,-1],[-1,-1,-1,-1],[-1,-1,-1,-1],[-1,-1,-1,-1],[-1,-1,-1,-1],[-1,-1,-1,-1],[-1,-1,-1,-1],[-1,-1,-1,-1],[-1,-1,-1,-1],[-1,-1,-1,-1],[-1,-1,-1,-1],[-1,-1,-1,-1],[-1,-1,-1,-1],[-1,-1,-1,-1],[-1,-1,-1,-1],[-1,-1,-1,-1],[-1,-1,-1,-1],[-1,-1,-1,-1],[-1,-1,-1,-1]],"scaf":[[-1,-1,-1,-1],[-1,-1,-1,-1],[-1,-1,-1,-1],[-1,-1,-1,-1],[-1,-1,-1,-1],[-1,-1,-1,-1],[-1,-1,-1,-1],[-1,-1,-1,-1],[-1,-1,-1,-1],[-1,-1,-1,-1],[-1,-1,-1,-1],[-1,-1,-1,-1],[7,13,6,12],[7,14,7,12],[7,15,7,13],[7,16,7,14],[7,17,7,15],[7,18,7,16],[7,19,7,17],[7,20,7,18],[7,21,7,19],[7,22,7,20],[7,23,7,21],[7,24,7,22],[7,25,7,23],[7,26,7,24],[7,27,7,25],[7,28,7,26],[7,29,7,27],[7,30,7,28],[7,31,7,29],[7,32,7,30],[7,33,7,31],[7,34,7,32],[7,35,7,33],[7,36,7,34],[7,37,7,35],[7,38,7,36],[7,39,7,37],[7,40,7,38],[7,41,7,39],[7,42,7,40],[7,43,7,41],[7,44,7,42],[7,45,7,43],[7,46,7,44],[7,47,7,45],[7,48,7,46],[7,49,7,47],[7,50,7,48],[7,51,7,49],[7,52,7,50],[7,53,7,51],[7,54,7,52],[7,55,7,53],[7,56,7,54],[7,57,7,55],[7,58,7,56],[7,59,7,57],[7,60,7,58],[7,61,7,59],[7,62,7,60],[7,63,7,61],[7,64,7,62],[7,65,7,63],[7,66,7,64],[7,67,7,65],[7,68,7,66],[7,69,7,67],[7,70,7,68],[7,71,7,69],[7,72,7,70],[7,73,7,71],[7,74,7,72],[7,75,7,73],[7,76,7,74],[7,77,7,75],[7,78,7,76],[7,79,7,77],[7,80,7,78],[7,81,7,79],[7,82,7,80],[7,83,7,81],[7,84,7,82],[7,85,7,83],[7,86,7,84],[7,87,7,85],[7,88,7,86],[7,89,7,87],[7,90,7,88],[7,91,7,89],[7,92,7,90],[7,93,7,91],[7,94,7,92],[7,95,7,93],[7,96,7,94],[7,97,7,95],[7,98,7,96],[7,99,7,97],[7,100,7,98],[7,101,7,99],[7,102,7,100],[7,103,7,101],[7,104,7,102],[7,105,7,103],[7,106,7,104],[7,107,7,105],[7,108,7,106],[7,109,7,107],[7,110,7,108],[7,111,7,109],[7,112,7,110],[7,113,7,111],[7,114,7,112],[7,115,7,113],[7,116,7,114],[7,117,7,115],[7,118,7,116],[7,119,7,117],[7,120,7,118],[7,121,7,119],[7,122,7,120],[7,123,7,121],[7,124,7,122],[7,125,7,123],[7,126,7,124],[7,127,7,125],[7,128,7,126],[7,129,7,127],[7,130,7,128],[7,131,7,129],[7,132,7,130],[7,133,7,131],[7,134,7,132],[7,135,7,133],[7,136,7,134],[7,137,7,135],[7,138,7,136],[7,139,7,137],[7,140,7,138],[7,141,7,139],[7,142,7,140],[7,143,7,141],[7,144,7,142],[7,145,7,143],[7,146,7,144],[7,147,7,145],[7,148,7,146],[7,149,7,147],[7,150,7,148],[7,151,7,149],[7,152,7,150],[7,153,7,151],[7,154,7,152],[7,155,7,153],[7,156,7,154],[7,157,7,155],[7,158,7,156],[7,159,7,157],[7,160,7,158],[7,161,7,159],[7,162,7,160],[7,163,7,161],[7,164,7,162],[7,165,7,163],[7,166,7,164],[7,167,7,165],[7,168,7,166],[7,169,7,167],[7,170,7,168],[7,171,7,169],[7,172,7,170],[7,173,7,171],[7,174,7,172],[7,175,7,173],[7,176,7,174],[7,177,7,175],[7,178,7,176],[7,179,7,177],[7,180,7,178],[7,181,7,179],[7,182,7,180],[7,183,7,181],[7,184,7,182],[7,185,7,183],[7,186,7,184],[7,187,7,185],[7,188,7,186],[7,189,7,187],[7,190,7,188],[7,191,7,189],[7,192,7,190],[7,193,7,191],[7,194,7,192],[7,195,7,193],[7,196,7,194],[7,197,7,195],[7,198,7,196],[7,199,7,197],[7,200,7,198],[7,201,7,199],[7,202,7,200],[7,203,7,201],[7,204,7,202],[7,205,7,203],[7,206,7,204],[7,207,7,205],[7,208,7,206],[7,209,7,207],[7,210,7,208],[7,211,7,209],[7,212,7,210],[7,213,7,211],[7,214,7,212],[7,215,7,213],[7,216,7,214],[7,217,7,215],[7,218,7,216],[7,219,7,217],[7,220,7,218],[7,221,7,219],[7,222,7,220],[7,223,7,221],[7,224,7,222],[7,225,7,223],[7,226,7,224],[7,227,7,225],[7,228,7,226],[7,229,7,227],[7,230,7,228],[7,231,7,229],[7,232,7,230],[7,233,7,231],[7,234,7,232],[7,235,7,233],[7,236,7,234],[7,237,7,235],[7,238,7,236],[7,239,7,237],[7,240,7,238],[7,241,7,239],[7,242,7,240],[7,243,7,241],[7,244,7,242],[7,245,7,243],[7,246,7,244],[7,247,7,245],[7,248,7,246],[7,249,7,247],[7,250,7,248],[7,251,7,249],[7,252,7,250],[7,253,7,251],[7,254,7,252],[7,255,7,253],[7,256,7,254],[7,257,7,255],[7,258,7,256],[7,259,7,257],[7,260,7,258],[7,261,7,259],[7,262,7,260],[7,263,7,261],[7,264,7,262],[7,265,7,263],[7,266,7,264],[7,267,7,265],[7,268,7,266],[7,269,7,267],[7,270,7,268],[7,271,7,269],[7,272,7,270],[7,273,7,271],[7,274,7,272],[7,275,7,273],[7,276,7,274],[7,277,7,275],[7,278,7,276],[7,279,7,277],[7,280,7,278],[7,281,7,279],[7,282,7,280],[7,283,7,281],[7,284,7,282],[7,285,7,283],[7,286,7,284],[7,287,7,285],[7,288,7,286],[7,289,7,287],[7,290,7,288],[7,291,7,289],[7,292,7,290],[7,293,7,291],[7,294,7,292],[7,295,7,293],[7,296,7,294],[7,297,7,295],[7,298,7,296],[7,299,7,297],[7,300,7,298],[7,301,7,299],[7,302,7,300],[7,303,7,301],[7,304,7,302],[7,305,7,303],[7,306,7,304],[7,307,7,305],[7,308,7,306],[7,309,7,307],[7,310,7,308],[7,311,7,309],[7,312,7,310],[7,313,7,311],[7,314,7,312],[7,315,7,313],[7,316,7,314],[7,317,7,315],[7,318,7,316],[7,319,7,317],[7,320,7,318],[7,321,7,319],[7,322,7,320],[7,323,7,321],[7,324,7,322],[7,325,7,323],[7,326,7,324],[7,327,7,325],[7,328,7,326],[7,329,7,327],[7,330,7,328],[7,331,7,329],[7,332,7,330],[7,333,7,331],[7,334,7,332],[7,335,7,333],[7,336,7,334],[7,337,7,335],[7,338,7,336],[7,339,7,337],[7,340,7,338],[7,341,7,339],[7,342,7,340],[7,343,7,341],[7,344,7,342],[7,345,7,343],[7,346,7,344],[7,347,7,345],[7,348,7,346],[7,349,7,347],[7,350,7,348],[7,351,7,349],[7,352,7,350],[7,353,7,351],[7,354,7,352],[7,355,7,353],[7,356,7,354],[7,357,7,355],[7,358,7,356],[7,359,7,357],[7,360,7,358],[7,361,7,359],[7,362,7,360],[7,363,7,361],[7,364,7,362],[7,365,7,363],[7,366,7,364],[7,367,7,365],[7,368,7,366],[7,369,7,367],[7,370,7,368],[7,371,7,369],[7,372,7,370],[7,373,7,371],[7,374,7,372],[7,375,7,373],[7,376,7,374],[7,377,7,375],[7,378,7,376],[7,379,7,377],[7,380,7,378],[7,381,7,379],[7,382,7,380],[7,383,7,381],[7,384,7,382],[7,385,7,383],[7,386,7,384],[7,387,7,385],[7,388,7,386],[7,389,7,387],[7,390,7,388],[7,391,7,389],[7,392,7,390],[7,393,7,391],[7,394,7,392],[7,395,7,393],[7,396,7,394],[7,397,7,395],[7,398,7,396],[7,399,7,397],[7,400,7,398],[7,401,7,399],[7,402,7,400],[7,403,7,401],[7,404,7,402],[7,405,7,403],[7,406,7,404],[7,407,7,405],[7,408,7,406],[7,409,7,407],[7,410,7,408],[7,411,7,409],[7,412,7,410],[7,413,7,411],[7,414,7,412],[7,415,7,413],[7,416,7,414],[7,417,7,415],[7,418,7,416],[7,419,7,417],[7,420,7,418],[7,421,7,419],[7,422,7,420],[7,423,7,421],[7,424,7,422],[7,425,7,423],[7,426,7,424],[7,427,7,425],[7,428,7,426],[7,429,7,427],[7,430,7,428],[7,431,7,429],[7,432,7,430],[7,433,7,431],[7,434,7,432],[7,435,7,433],[7,436,7,434],[7,437,7,435],[7,438,7,436],[7,439,7,437],[7,440,7,438],[7,441,7,439],[7,442,7,440],[7,443,7,441],[7,444,7,442],[7,445,7,443],[7,446,7,444],[7,447,7,445],[7,448,7,446],[7,449,7,447],[7,450,7,448],[7,451,7,449],[7,452,7,450],[7,453,7,451],[7,454,7,452],[7,455,7,453],[7,456,7,454],[7,457,7,455],[7,458,7,456],[7,459,7,457],[7,460,7,458],[7,461,7,459],[7,462,7,460],[7,463,7,461],[7,464,7,462],[7,465,7,463],[7,466,7,464],[7,467,7,465],[7,468,7,466],[7,469,7,467],[7,470,7,468],[7,471,7,469],[7,472,7,470],[7,473,7,471],[7,474,7,472],[7,475,7,473],[7,476,7,474],[7,477,7,475],[7,478,7,476],[7,479,7,477],[7,480,7,478],[7,481,7,479],[7,482,7,480],[7,483,7,481],[7,484,7,482],[7,485,7,483],[7,486,7,484],[7,487,7,485],[7,488,7,486],[7,489,7,487],[7,490,7,488],[7,491,7,489],[7,492,7,490],[7,493,7,491],[7,494,7,492],[7,495,7,493],[7,496,7,494],[7,497,7,495],[7,498,7,496],[7,499,7,497],[7,500,7,498],[7,501,7,499],[7,502,7,500],[7,503,7,501],[7,504,7,502],[7,505,7,503],[7,506,7,504],[7,507,7,505],[7,508,7,506],[7,509,7,507],[7,510,7,508],[7,511,7,509],[7,512,7,510],[7,513,7,511],[7,514,7,512],[7,515,7,513],[7,516,7,514],[7,517,7,515],[7,518,7,516],[7,519,7,517],[7,520,7,518],[7,521,7,519],[7,522,7,520],[7,523,7,521],[7,524,7,522],[7,525,7,523],[7,526,7,524],[7,527,7,525],[7,528,7,526],[7,529,7,527],[7,530,7,528],[7,531,7,529],[7,532,7,530],[7,533,7,531],[7,534,7,532],[7,535,7,533],[7,536,7,534],[7,537,7,535],[7,538,7,536],[7,539,7,537],[7,540,7,538],[7,541,7,539],[7,542,7,540],[7,543,7,541],[7,544,7,542],[7,545,7,543],[7,546,7,544],[7,547,7,545],[7,548,7,546],[7,549,7,547],[7,550,7,548],[7,551,7,549],[7,552,7,550],[7,553,7,551],[7,554,7,552],[7,555,7,553],[7,556,7,554],[7,557,7,555],[7,558,7,556],[7,559,7,557],[7,560,7,558],[7,561,7,559],[7,562,7,560],[7,563,7,561],[7,564,7,562],[7,565,7,563],[7,566,7,564],[7,567,7,565],[7,568,7,566],[7,569,7,567],[7,570,7,568],[7,571,7,569],[7,572,7,570],[7,573,7,571],[7,574,7,572],[7,575,7,573],[7,576,7,574],[7,577,7,575],[7,578,7,576],[7,579,7,577],[7,580,7,578],[7,581,7,579],[7,582,7,580],[7,583,7,581],[7,584,7,582],[7,585,7,583],[7,586,7,584],[7,587,7,585],[7,588,7,586],[7,589,7,587],[7,590,7,588],[7,591,7,589],[7,592,7,590],[7,593,7,591],[7,594,7,592],[7,595,7,593],[7,596,7,594],[7,597,7,595],[7,598,7,596],[7,599,7,597],[7,600,7,598],[7,601,7,599],[7,602,7,600],[7,603,7,601],[7,604,7,602],[7,605,7,603],[7,606,7,604],[7,607,7,605],[7,608,7,606],[7,609,7,607],[7,610,7,608],[7,611,7,609],[7,612,7,610],[7,613,7,611],[7,614,7,612],[7,615,7,613],[7,616,7,614],[7,617,7,615],[7,618,7,616],[7,619,7,617],[7,620,7,618],[6,620,7,619],[-1,-1,-1,-1],[-1,-1,-1,-1],[-1,-1,-1,-1],[-1,-1,-1,-1],[-1,-1,-1,-1],[-1,-1,-1,-1],[-1,-1,-1,-1],[-1,-1,-1,-1],[-1,-1,-1,-1],[-1,-1,-1,-1],[-1,-1,-1,-1],[-1,-1,-1,-1],[-1,-1,-1,-1],[-1,-1,-1,-1],[-1,-1,-1,-1],[-1,-1,-1,-1],[-1,-1,-1,-1],[-1,-1,-1,-1],[-1,-1,-1,-1],[-1,-1,-1,-1],[-1,-1,-1,-1],[-1,-1,-1,-1],[-1,-1,-1,-1],[-1,-1,-1,-1],[-1,-1,-1,-1],[-1,-1,-1,-1],[-1,-1,-1,-1],[-1,-1,-1,-1],[-1,-1,-1,-1],[-1,-1,-1,-1],[-1,-1,-1,-1],[-1,-1,-1,-1],[-1,-1,-1,-1],[-1,-1,-1,-1],[-1,-1,-1,-1],[-1,-1,-1,-1],[-1,-1,-1,-1],[-1,-1,-1,-1],[-1,-1,-1,-1],[-1,-1,-1,-1],[-1,-1,-1,-1],[-1,-1,-1,-1],[-1,-1,-1,-1],[-1,-1,-1,-1],[-1,-1,-1,-1],[-1,-1,-1,-1],[-1,-1,-1,-1],[-1,-1,-1,-1],[-1,-1,-1,-1],[-1,-1,-1,-1],[-1,-1,-1,-1]],"scafLoop":[],"row":15},{"stapLoop":[],"stap_colors":[[33,8947848],[50,8947848],[68,16204552],[88,8947848],[113,8947848],[134,8947848],[155,8947848],[176,8947848],[197,8947848],[218,8947848],[239,8947848],[260,8947848],[281,8947848],[299,8947848],[320,16204552],[344,8947848],[365,8947848],[386,8947848],[407,8947848],[428,8947848],[449,8947848],[470,8947848],[491,8947848],[512,8947848],[539,16204552],[551,8947848],[575,8947848],[597,8947848],[628,8947848]],"loop":[0,0,0,0,0,0,0,0,0,0,0,0,0,0,0,0,0,0,0,0,0,0,0,0,0,0,0,0,0,0,0,0,0,0,0,0,0,0,0,0,0,0,0,0,0,0,0,0,0,0,0,0,0,0,0,0,0,0,0,0,0,0,0,0,0,0,0,0,0,0,0,0,0,0,0,0,0,0,0,0,0,0,0,0,0,0,0,0,0,0,0,0,0,0,0,0,0,0,0,0,0,0,0,0,0,0,0,0,0,0,0,0,0,0,0,0,0,0,0,0,0,0,0,0,0,0,0,0,0,0,0,0,0,0,0,0,0,0,0,0,0,0,0,0,0,0,0,0,0,0,0,0,0,0,0,0,0,0,0,0,0,0,0,0,0,0,0,0,0,0,0,0,0,0,0,0,0,0,0,0,0,0,0,0,0,0,0,0,0,0,0,0,0,0,0,0,0,0,0,0,0,0,0,0,0,0,0,0,0,0,0,0,0,0,0,0,0,0,0,0,0,0,0,0,0,0,0,0,0,0,0,0,0,0,0,0,0,0,0,0,0,0,0,0,0,0,0,0,0,0,0,0,0,0,0,0,0,0,0,0,0,0,0,0,0,0,0,0,0,0,0,0,0,0,0,0,0,0,0,0,0,0,0,0,0,0,0,0,0,0,0,0,0,0,0,0,0,0,0,0,0,0,0,0,0,0,0,0,0,0,0,0,0,0,0,0,0,0,0,0,0,0,0,0,0,0,0,0,0,0,0,0,0,0,0,0,0,0,0,0,0,0,0,0,0,0,0,0,0,0,0,0,0,0,0,0,0,0,0,0,0,0,0,0,0,0,0,0,0,0,0,0,0,0,0,0,0,0,0,0,0,0,0,0,0,0,0,0,0,0,0,0,0,0,0,0,0,0,0,0,0,0,0,0,0,0,0,0,0,0,0,0,0,0,0,0,0,0,0,0,0,0,0,0,0,0,0,0,0,0,0,0,0,0,0,0,0,0,0,0,0,0,0,0,0,0,0,0,0,0,0,0,0,0,0,0,0,0,0,0,0,0,0,0,0,0,0,0,0,0,0,0,0,0,0,0,0,0,0,0,0,0,0,0,0,0,0,0,0,0,0,0,0,0,0,0,0,0,0,0,0,0,0,0,0,0,0,0,0,0,0,0,0,0,0,0,0,0,0,0,0,0,0,0,0,0,0,0,0,0,0,0,0,0,0,0,0,0,0,0,0,0,0,0,0,0,0,0,0,0,0,0,0,0,0,0,0,0,0,0,0,0,0,0,0,0,0,0,0,0,0,0,0,0,0,0,0,0,0,0,0,0,0,0,0,0,0,0,0,0,0,0,0,0,0,0,0,0,0,0,0,0,0,0,0,0,0,0,0,0,0,0,0,0,0,0,0,0,0,0,0,0,0,0,0,0,0,0,0,0,0,0,0,0,0,0,0,0,0,0,0,0,0,0,0,0,0,0,0,0,0,0,0,0,0,0,0,0,0,0,0,0,0,0,0,0,0,0,0,0,0,0],"skip":[0,0,0,0,0,0,0,0,0,0,0,0,0,0,0,0,0,0,0,0,0,0,0,0,0,0,0,0,0,0,0,0,0,0,0,0,0,0,0,0,0,0,0,0,0,0,0,0,0,0,0,0,0,0,0,0,0,0,0,0,0,0,0,0,0,0,0,0,0,0,0,0,0,0,0,0,0,0,0,0,0,0,0,0,0,0,0,0,0,0,0,0,0,0,0,0,0,0,0,0,0,0,0,0,0,0,0,0,0,0,0,0,0,0,0,0,0,0,0,0,0,0,0,0,0,0,0,0,0,0,0,0,0,0,0,0,0,0,0,0,0,0,0,0,0,0,0,0,0,0,0,0,0,0,0,0,0,0,0,0,0,0,0,0,0,0,0,0,0,0,0,0,0,0,0,0,0,0,0,0,0,0,0,0,0,0,0,0,0,0,0,0,0,0,0,0,0,0,0,0,0,0,0,0,0,0,0,0,0,0,0,0,0,0,0,0,0,0,0,0,0,0,0,0,0,0,0,0,0,0,0,0,0,0,0,0,0,0,0,0,0,0,0,0,0,0,0,0,0,0,0,0,0,0,0,0,0,0,0,0,0,0,0,0,0,0,0,0,0,0,0,0,0,0,0,0,0,0,0,0,0,0,0,0,0,0,0,0,0,0,0,0,0,0,0,0,0,0,0,0,0,0,0,0,0,0,0,0,0,0,0,0,0,0,0,0,0,0,0,0,0,0,0,0,0,0,0,0,0,0,0,0,0,0,0,0,0,0,0,0,0,0,0,0,0,0,0,0,0,0,0,0,0,0,0,0,0,0,0,0,0,0,0,0,0,0,0,0,0,0,0,0,0,0,0,0,0,0,0,0,0,0,0,0,0,0,0,0,0,0,0,0,0,0,0,0,0,0,0,0,0,0,0,0,0,0,0,0,0,0,0,0,0,0,0,0,0,0,0,0,0,0,0,0,0,0,0,0,0,0,0,0,0,0,0,0,0,0,0,0,0,0,0,0,0,0,0,0,0,0,0,0,0,0,0,0,0,0,0,0,0,0,0,0,0,0,0,0,0,0,0,0,0,0,0,0,0,0,0,0,0,0,0,0,0,0,0,0,0,0,0,0,0,0,0,0,0,0,0,0,0,0,0,0,0,0,0,0,0,0,0,0,0,0,0,0,0,0,0,0,0,0,0,0,0,0,0,0,0,0,0,0,0,0,0,0,0,0,0,0,0,0,0,0,0,0,0,0,0,0,0,0,0,0,0,0,0,0,0,0,0,0,0,0,0,0,0,0,0,0,0,0,0,0,0,0,0,0,0,0,0,0,0,0,0,0,0,0,0,0,0,0,0,0,0,0,0,0,0,0,0,0,0,0,0,0,0,0,0,0,0,0,0,0,0,0,0,0,0,0,0,0,0,0,0,0,0,0,0,0,0,0,0,0,0,0,0,0,0,0,0,0,0,0,0,0,0,0,0,0,0,0,0,0,0,0,0,0,0,0,0,0,0,0,0,0,0,0,0,0,0,0],"num":8,"col":18,"stap":[[-1,-1,-1,-1],[-1,-1,-1,-1],[-1,-1,-1,-1],[-1,-1,-1,-1],[-1,-1,-1,-1],[-1,-1,-1,-1],[-1,-1,-1,-1],[-1,-1,-1,-1],[-1,-1,-1,-1],[-1,-1,-1,-1],[-1,-1,-1,-1],[-1,-1,-1,-1],[8,13,-1,-1],[8,14,8,12],[8,15,8,13],[8,16,8,14],[8,17,8,15],[8,18,8,16],[8,19,8,17],[8,20,8,18],[8,21,8,19],[8,22,8,20],[8,23,8,21],[8,24,8,22],[8,25,8,23],[8,26,8,24],[8,27,8,25],[8,28,8,26],[8,29,8,27],[8,30,8,28],[8,31,8,29],[8,32,8,30],[8,33,8,31],[-1,-1,8,32],[8,35,-1,-1],[8,36,8,34],[8,37,8,35],[8,38,8,36],[8,39,8,37],[8,40,8,38],[8,41,8,39],[9,41,8,40],[8,43,9,42],[8,44,8,42],[8,45,8,43],[8,46,8,44],[8,47,8,45],[8,48,8,46],[8,49,8,47],[8,50,8,48],[-1,-1,8,49],[8,52,-1,-1],[8,53,8,51],[8,54,8,52],[8,55,8,53],[8,56,8,54],[8,57,8,55],[8,58,8,56],[8,59,8,57],[8,60,8,58],[8,61,8,59],[8,62,8,60],[9,62,8,61],[8,64,9,63],[8,65,8,63],[8,66,8,64],[8,67,8,65],[8,68,8,66],[-1,-1,8,67],[8,70,-1,-1],[8,71,8,69],[8,72,8,70],[8,73,8,71],[8,74,8,72],[8,75,8,73],[8,76,8,74],[8,77,8,75],[8,78,8,76],[8,79,8,77],[8,80,8,78],[8,81,8,79],[8,82,8,80],[8,83,8,81],[9,83,8,82],[8,85,9,84],[8,86,8,84],[8,87,8,85],[8,88,8,86],[-1,-1,8,87],[8,90,-1,-1],[8,91,8,89],[8,92,8,90],[8,93,8,91],[8,94,8,92],[8,95,8,93],[8,96,8,94],[8,97,8,95],[8,98,8,96],[8,99,8,97],[8,100,8,98],[8,101,8,99],[8,102,8,100],[8,103,8,101],[8,104,8,102],[9,104,8,103],[8,106,9,105],[8,107,8,105],[8,108,8,106],[8,109,8,107],[8,110,8,108],[8,111,8,109],[8,112,8,110],[8,113,8,111],[-1,-1,8,112],[8,115,-1,-1],[8,116,8,114],[8,117,8,115],[8,118,8,116],[8,119,8,117],[8,120,8,118],[8,121,8,119],[8,122,8,120],[8,123,8,121],[8,124,8,122],[8,125,8,123],[9,125,8,124],[8,127,9,126],[8,128,8,126],[8,129,8,127],[8,130,8,128],[8,131,8,129],[8,132,8,130],[8,133,8,131],[8,134,8,132],[-1,-1,8,133],[8,136,-1,-1],[8,137,8,135],[8,138,8,136],[8,139,8,137],[8,140,8,138],[8,141,8,139],[8,142,8,140],[8,143,8,141],[8,144,8,142],[8,145,8,143],[8,146,8,144],[9,146,8,145],[8,148,9,147],[8,149,8,147],[8,150,8,148],[8,151,8,149],[8,152,8,150],[8,153,8,151],[8,154,8,152],[8,155,8,153],[-1,-1,8,154],[8,157,-1,-1],[8,158,8,156],[8,159,8,157],[8,160,8,158],[8,161,8,159],[8,162,8,160],[8,163,8,161],[8,164,8,162],[8,165,8,163],[8,166,8,164],[8,167,8,165],[9,167,8,166],[8,169,9,168],[8,170,8,168],[8,171,8,169],[8,172,8,170],[8,173,8,171],[8,174,8,172],[8,175,8,173],[8,176,8,174],[-1,-1,8,175],[8,178,-1,-1],[8,179,8,177],[8,180,8,178],[8,181,8,179],[8,182,8,180],[8,183,8,181],[8,184,8,182],[8,185,8,183],[8,186,8,184],[8,187,8,185],[8,188,8,186],[9,188,8,187],[8,190,9,189],[8,191,8,189],[8,192,8,190],[8,193,8,191],[8,194,8,192],[8,195,8,193],[8,196,8,194],[8,197,8,195],[-1,-1,8,196],[8,199,-1,-1],[8,200,8,198],[8,201,8,199],[8,202,8,200],[8,203,8,201],[8,204,8,202],[8,205,8,203],[8,206,8,204],[8,207,8,205],[8,208,8,206],[8,209,8,207],[9,209,8,208],[8,211,9,210],[8,212,8,210],[8,213,8,211],[8,214,8,212],[8,215,8,213],[8,216,8,214],[8,217,8,215],[8,218,8,216],[-1,-1,8,217],[8,220,-1,-1],[8,221,8,219],[8,222,8,220],[8,223,8,221],[8,224,8,222],[8,225,8,223],[8,226,8,224],[8,227,8,225],[8,228,8,226],[8,229,8,227],[8,230,8,228],[9,230,8,229],[8,232,9,231],[8,233,8,231],[8,234,8,232],[8,235,8,233],[8,236,8,234],[8,237,8,235],[8,238,8,236],[8,239,8,237],[-1,-1,8,238],[8,241,-1,-1],[8,242,8,240],[8,243,8,241],[8,244,8,242],[8,245,8,243],[8,246,8,244],[8,247,8,245],[8,248,8,246],[8,249,8,247],[8,250,8,248],[8,251,8,249],[9,251,8,250],[8,253,9,252],[8,254,8,252],[8,255,8,253],[8,256,8,254],[8,257,8,255],[8,258,8,256],[8,259,8,257],[8,260,8,258],[-1,-1,8,259],[8,262,-1,-1],[8,263,8,261],[8,264,8,262],[8,265,8,263],[8,266,8,264],[8,267,8,265],[8,268,8,266],[8,269,8,267],[8,270,8,268],[8,271,8,269],[8,272,8,270],[9,272,8,271],[8,274,9,273],[8,275,8,273],[8,276,8,274],[8,277,8,275],[8,278,8,276],[8,279,8,277],[8,280,8,278],[8,281,8,279],[-1,-1,8,280],[8,283,-1,-1],[8,284,8,282],[8,285,8,283],[8,286,8,284],[8,287,8,285],[8,288,8,286],[8,289,8,287],[8,290,8,288],[8,291,8,289],[8,292,8,290],[8,293,8,291],[9,293,8,292],[8,295,9,294],[8,296,8,294],[8,297,8,295],[8,298,8,296],[8,299,8,297],[-1,-1,8,298],[8,301,-1,-1],[8,302,8,300],[8,303,8,301],[8,304,8,302],[8,305,8,303],[8,306,8,304],[8,307,8,305],[8,308,8,306],[8,309,8,307],[8,310,8,308],[8,311,8,309],[8,312,8,310],[8,313,8,311],[8,314,8,312],[9,314,8,313],[8,316,9,315],[8,317,8,315],[8,318,8,316],[8,319,8,317],[8,320,8,318],[-1,-1,8,319],[8,322,-1,-1],[8,323,8,321],[8,324,8,322],[8,325,8,323],[8,326,8,324],[8,327,8,325],[8,328,8,326],[8,329,8,327],[8,330,8,328],[8,331,8,329],[8,332,8,330],[8,333,8,331],[8,334,8,332],[8,335,8,333],[9,335,8,334],[8,337,9,336],[8,338,8,336],[8,339,8,337],[8,340,8,338],[8,341,8,339],[8,342,8,340],[8,343,8,341],[8,344,8,342],[-1,-1,8,343],[8,346,-1,-1],[8,347,8,345],[8,348,8,346],[8,349,8,347],[8,350,8,348],[8,351,8,349],[8,352,8,350],[8,353,8,351],[8,354,8,352],[8,355,8,353],[8,356,8,354],[9,356,8,355],[8,358,9,357],[8,359,8,357],[8,360,8,358],[8,361,8,359],[8,362,8,360],[8,363,8,361],[8,364,8,362],[8,365,8,363],[-1,-1,8,364],[8,367,-1,-1],[8,368,8,366],[8,369,8,367],[8,370,8,368],[8,371,8,369],[8,372,8,370],[8,373,8,371],[8,374,8,372],[8,375,8,373],[8,376,8,374],[8,377,8,375],[9,377,8,376],[8,379,9,378],[8,380,8,378],[8,381,8,379],[8,382,8,380],[8,383,8,381],[8,384,8,382],[8,385,8,383],[8,386,8,384],[-1,-1,8,385],[8,388,-1,-1],[8,389,8,387],[8,390,8,388],[8,391,8,389],[8,392,8,390],[8,393,8,391],[8,394,8,392],[8,395,8,393],[8,396,8,394],[8,397,8,395],[8,398,8,396],[9,398,8,397],[8,400,9,399],[8,401,8,399],[8,402,8,400],[8,403,8,401],[8,404,8,402],[8,405,8,403],[8,406,8,404],[8,407,8,405],[-1,-1,8,406],[8,409,-1,-1],[8,410,8,408],[8,411,8,409],[8,412,8,410],[8,413,8,411],[8,414,8,412],[8,415,8,413],[8,416,8,414],[8,417,8,415],[8,418,8,416],[8,419,8,417],[9,419,8,418],[8,421,9,420],[8,422,8,420],[8,423,8,421],[8,424,8,422],[8,425,8,423],[8,426,8,424],[8,427,8,425],[8,428,8,426],[-1,-1,8,427],[8,430,-1,-1],[8,431,8,429],[8,432,8,430],[8,433,8,431],[8,434,8,432],[8,435,8,433],[8,436,8,434],[8,437,8,435],[8,438,8,436],[8,439,8,437],[8,440,8,438],[9,440,8,439],[8,442,9,441],[8,443,8,441],[8,444,8,442],[8,445,8,443],[8,446,8,444],[8,447,8,445],[8,448,8,446],[8,449,8,447],[-1,-1,8,448],[8,451,-1,-1],[8,452,8,450],[8,453,8,451],[8,454,8,452],[8,455,8,453],[8,456,8,454],[8,457,8,455],[8,458,8,456],[8,459,8,457],[8,460,8,458],[8,461,8,459],[9,461,8,460],[8,463,9,462],[8,464,8,462],[8,465,8,463],[8,466,8,464],[8,467,8,465],[8,468,8,466],[8,469,8,467],[8,470,8,468],[-1,-1,8,469],[8,472,-1,-1],[8,473,8,471],[8,474,8,472],[8,475,8,473],[8,476,8,474],[8,477,8,475],[8,478,8,476],[8,479,8,477],[8,480,8,478],[8,481,8,479],[8,482,8,480],[9,482,8,481],[8,484,9,483],[8,485,8,483],[8,486,8,484],[8,487,8,485],[8,488,8,486],[8,489,8,487],[8,490,8,488],[8,491,8,489],[-1,-1,8,490],[8,493,-1,-1],[8,494,8,492],[8,495,8,493],[8,496,8,494],[8,497,8,495],[8,498,8,496],[8,499,8,497],[8,500,8,498],[8,501,8,499],[8,502,8,500],[8,503,8,501],[9,503,8,502],[8,505,9,504],[8,506,8,504],[8,507,8,505],[8,508,8,506],[8,509,8,507],[8,510,8,508],[8,511,8,509],[8,512,8,510],[-1,-1,8,511],[8,514,-1,-1],[8,515,8,513],[8,516,8,514],[8,517,8,515],[8,518,8,516],[8,519,8,517],[8,520,8,518],[8,521,8,519],[8,522,8,520],[8,523,8,521],[8,524,8,522],[9,524,8,523],[8,526,9,525],[8,527,8,525],[8,528,8,526],[8,529,8,527],[8,530,8,528],[8,531,8,529],[8,532,8,530],[8,533,8,531],[8,534,8,532],[8,535,8,533],[8,536,8,534],[8,537,8,535],[8,538,8,536],[8,539,8,537],[-1,-1,8,538],[8,541,-1,-1],[8,542,8,540],[8,543,8,541],[8,544,8,542],[8,545,8,543],[9,545,8,544],[8,547,9,546],[8,548,8,546],[8,549,8,547],[8,550,8,548],[8,551,8,549],[-1,-1,8,550],[8,553,-1,-1],[8,554,8,552],[8,555,8,553],[8,556,8,554],[8,557,8,555],[8,558,8,556],[8,559,8,557],[8,560,8,558],[8,561,8,559],[8,562,8,560],[8,563,8,561],[8,564,8,562],[8,565,8,563],[8,566,8,564],[9,566,8,565],[8,568,9,567],[8,569,8,567],[8,570,8,568],[8,571,8,569],[8,572,8,570],[8,573,8,571],[8,574,8,572],[8,575,8,573],[-1,-1,8,574],[8,577,-1,-1],[8,578,8,576],[8,579,8,577],[8,580,8,578],[8,581,8,579],[8,582,8,580],[8,583,8,581],[8,584,8,582],[8,585,8,583],[8,586,8,584],[8,587,8,585],[9,587,8,586],[8,589,9,588],[8,590,8,588],[8,591,8,589],[8,592,8,590],[8,593,8,591],[8,594,8,592],[8,595,8,593],[8,596,8,594],[8,597,8,595],[-1,-1,8,596],[8,599,-1,-1],[8,600,8,598],[8,601,8,599],[8,602,8,600],[8,603,8,601],[8,604,8,602],[8,605,8,603],[8,606,8,604],[8,607,8,605],[8,608,8,606],[8,609,8,607],[8,610,8,608],[8,611,8,609],[8,612,8,610],[8,613,8,611],[8,614,8,612],[8,615,8,613],[8,616,8,614],[8,617,8,615],[8,618,8,616],[8,619,8,617],[8,620,8,618],[8,621,8,619],[8,622,8,620],[8,623,8,621],[8,624,8,622],[8,625,8,623],[8,626,8,624],[8,627,8,625],[8,628,8,626],[-1,-1,8,627],[-1,-1,-1,-1],[-1,-1,-1,-1],[-1,-1,-1,-1],[-1,-1,-1,-1],[-1,-1,-1,-1],[-1,-1,-1,-1],[-1,-1,-1,-1],[-1,-1,-1,-1],[-1,-1,-1,-1],[-1,-1,-1,-1],[-1,-1,-1,-1],[-1,-1,-1,-1],[-1,-1,-1,-1],[-1,-1,-1,-1],[-1,-1,-1,-1],[-1,-1,-1,-1],[-1,-1,-1,-1],[-1,-1,-1,-1],[-1,-1,-1,-1],[-1,-1,-1,-1],[-1,-1,-1,-1],[-1,-1,-1,-1],[-1,-1,-1,-1],[-1,-1,-1,-1],[-1,-1,-1,-1],[-1,-1,-1,-1],[-1,-1,-1,-1],[-1,-1,-1,-1],[-1,-1,-1,-1],[-1,-1,-1,-1],[-1,-1,-1,-1],[-1,-1,-1,-1],[-1,-1,-1,-1],[-1,-1,-1,-1],[-1,-1,-1,-1],[-1,-1,-1,-1],[-1,-1,-1,-1],[-1,-1,-1,-1],[-1,-1,-1,-1],[-1,-1,-1,-1],[-1,-1,-1,-1],[-1,-1,-1,-1],[-1,-1,-1,-1]],"scaf":[[-1,-1,-1,-1],[-1,-1,-1,-1],[-1,-1,-1,-1],[-1,-1,-1,-1],[-1,-1,-1,-1],[-1,-1,-1,-1],[-1,-1,-1,-1],[-1,-1,-1,-1],[-1,-1,-1,-1],[-1,-1,-1,-1],[-1,-1,-1,-1],[-1,-1,-1,-1],[-1,-1,-1,-1],[-1,-1,-1,-1],[-1,-1,-1,-1],[-1,-1,-1,-1],[9,16,8,17],[8,16,8,18],[8,17,8,19],[8,18,8,20],[8,19,8,21],[8,20,8,22],[8,21,8,23],[8,22,8,24],[8,23,8,25],[8,24,8,26],[8,25,8,27],[8,26,8,28],[8,27,8,29],[8,28,8,30],[8,29,8,31],[8,30,8,32],[8,31,8,33],[8,32,8,34],[8,33,8,35],[8,34,8,36],[8,35,8,37],[8,36,8,38],[8,37,8,39],[8,38,8,40],[8,39,8,41],[8,40,8,42],[8,41,8,43],[8,42,8,44],[8,43,8,45],[8,44,8,46],[8,45,8,47],[8,46,8,48],[8,47,8,49],[8,48,8,50],[8,49,8,51],[8,50,8,52],[8,51,8,53],[8,52,8,54],[8,53,8,55],[8,54,8,56],[8,55,8,57],[8,56,8,58],[8,57,8,59],[8,58,8,60],[8,59,8,61],[8,60,8,62],[8,61,8,63],[8,62,8,64],[8,63,8,65],[8,64,8,66],[8,65,8,67],[8,66,9,67],[9,68,8,69],[8,68,8,70],[8,69,8,71],[8,70,8,72],[8,71,8,73],[8,72,8,74],[8,73,8,75],[8,74,8,76],[8,75,8,77],[8,76,8,78],[8,77,8,79],[8,78,8,80],[8,79,8,81],[8,80,8,82],[8,81,8,83],[8,82,8,84],[8,83,8,85],[8,84,8,86],[8,85,8,87],[8,86,8,88],[8,87,8,89],[8,88,8,90],[8,89,8,91],[8,90,8,92],[8,91,8,93],[8,92,8,94],[8,93,8,95],[8,94,8,96],[8,95,8,97],[8,96,8,98],[8,97,8,99],[8,98,8,100],[8,99,8,101],[8,100,8,102],[8,101,8,103],[8,102,8,104],[8,103,8,105],[8,104,8,106],[8,105,8,107],[8,106,8,108],[8,107,8,109],[8,108,9,109],[9,110,8,111],[8,110,8,112],[8,111,8,113],[8,112,8,114],[8,113,8,115],[8,114,8,116],[8,115,8,117],[8,116,8,118],[8,117,8,119],[8,118,8,120],[8,119,8,121],[8,120,8,122],[8,121,8,123],[8,122,8,124],[8,123,8,125],[8,124,8,126],[8,125,8,127],[8,126,8,128],[8,127,8,129],[8,128,8,130],[8,129,8,131],[8,130,8,132],[8,131,8,133],[8,132,8,134],[8,133,8,135],[8,134,8,136],[8,135,8,137],[8,136,8,138],[8,137,8,139],[8,138,8,140],[8,139,8,141],[8,140,8,142],[8,141,8,143],[8,142,8,144],[8,143,8,145],[8,144,8,146],[8,145,8,147],[8,146,8,148],[8,147,8,149],[8,148,8,150],[8,149,8,151],[8,150,9,151],[9,152,8,153],[8,152,8,154],[8,153,8,155],[8,154,8,156],[8,155,8,157],[8,156,8,158],[8,157,8,159],[8,158,8,160],[8,159,8,161],[8,160,8,162],[8,161,8,163],[8,162,8,164],[8,163,8,165],[8,164,8,166],[8,165,8,167],[8,166,8,168],[8,167,8,169],[8,168,8,170],[8,169,8,171],[8,170,8,172],[8,171,8,173],[8,172,8,174],[8,173,8,175],[8,174,8,176],[8,175,8,177],[8,176,8,178],[8,177,8,179],[8,178,8,180],[8,179,8,181],[8,180,8,182],[8,181,8,183],[8,182,8,184],[8,183,8,185],[8,184,8,186],[8,185,8,187],[8,186,8,188],[8,187,8,189],[8,188,8,190],[8,189,8,191],[8,190,8,192],[8,191,8,193],[8,192,9,193],[9,194,8,195],[8,194,8,196],[8,195,8,197],[8,196,8,198],[8,197,8,199],[8,198,8,200],[8,199,8,201],[8,200,8,202],[8,201,8,203],[8,202,8,204],[8,203,8,205],[8,204,8,206],[8,205,8,207],[8,206,8,208],[8,207,8,209],[8,208,8,210],[8,209,8,211],[8,210,8,212],[8,211,8,213],[8,212,8,214],[8,213,8,215],[8,214,8,216],[8,215,8,217],[8,216,8,218],[8,217,8,219],[8,218,8,220],[8,219,8,221],[8,220,8,222],[8,221,8,223],[8,222,8,224],[8,223,8,225],[8,224,8,226],[8,225,8,227],[8,226,8,228],[8,227,8,229],[8,228,8,230],[8,229,8,231],[8,230,8,232],[8,231,8,233],[8,232,8,234],[8,233,8,235],[8,234,9,235],[9,236,8,237],[8,236,8,238],[8,237,8,239],[8,238,8,240],[8,239,8,241],[8,240,8,242],[8,241,8,243],[8,242,8,244],[8,243,8,245],[8,244,8,246],[8,245,8,247],[8,246,8,248],[8,247,8,249],[8,248,8,250],[8,249,8,251],[8,250,8,252],[8,251,8,253],[8,252,8,254],[8,253,8,255],[8,254,8,256],[8,255,8,257],[8,256,8,258],[8,257,8,259],[8,258,8,260],[8,259,8,261],[8,260,8,262],[8,261,8,263],[8,262,8,264],[8,263,8,265],[8,264,8,266],[8,265,8,267],[8,266,8,268],[8,267,8,269],[8,268,8,270],[8,269,8,271],[8,270,8,272],[8,271,8,273],[8,272,8,274],[8,273,8,275],[8,274,8,276],[8,275,8,277],[8,276,9,277],[9,278,8,279],[8,278,8,280],[8,279,8,281],[8,280,8,282],[8,281,8,283],[8,282,8,284],[8,283,8,285],[8,284,8,286],[8,285,8,287],[8,286,8,288],[8,287,8,289],[8,288,8,290],[8,289,8,291],[8,290,8,292],[8,291,8,293],[8,292,8,294],[8,293,8,295],[8,294,8,296],[8,295,8,297],[8,296,8,298],[8,297,8,299],[8,298,8,300],[8,299,8,301],[8,300,8,302],[8,301,8,303],[8,302,8,304],[8,303,8,305],[8,304,8,306],[8,305,8,307],[8,306,8,308],[8,307,8,309],[8,308,8,310],[8,309,8,311],[8,310,8,312],[8,311,8,313],[8,312,8,314],[8,313,8,315],[8,314,8,316],[8,315,8,317],[8,316,8,318],[8,317,8,319],[8,318,9,319],[9,320,8,321],[8,320,8,322],[8,321,8,323],[8,322,8,324],[8,323,8,325],[8,324,8,326],[8,325,8,327],[8,326,8,328],[8,327,8,329],[8,328,8,330],[8,329,8,331],[8,330,8,332],[8,331,8,333],[8,332,8,334],[8,333,8,335],[8,334,8,336],[8,335,8,337],[8,336,8,338],[8,337,8,339],[8,338,8,340],[8,339,8,341],[8,340,8,342],[8,341,8,343],[8,342,8,344],[8,343,8,345],[8,344,8,346],[8,345,8,347],[8,346,8,348],[8,347,8,349],[8,348,8,350],[8,349,8,351],[8,350,8,352],[8,351,8,353],[8,352,8,354],[8,353,8,355],[8,354,8,356],[8,355,8,357],[8,356,8,358],[8,357,8,359],[8,358,8,360],[8,359,8,361],[8,360,9,361],[9,362,8,363],[8,362,8,364],[8,363,8,365],[8,364,8,366],[8,365,8,367],[8,366,8,368],[8,367,8,369],[8,368,8,370],[8,369,8,371],[8,370,8,372],[8,371,8,373],[8,372,8,374],[8,373,8,375],[8,374,8,376],[8,375,8,377],[8,376,8,378],[8,377,8,379],[8,378,8,380],[8,379,8,381],[8,380,8,382],[8,381,8,383],[8,382,8,384],[8,383,8,385],[8,384,8,386],[8,385,8,387],[8,386,8,388],[8,387,8,389],[8,388,8,390],[8,389,8,391],[8,390,8,392],[8,391,8,393],[8,392,8,394],[8,393,8,395],[8,394,8,396],[8,395,8,397],[8,396,8,398],[8,397,8,399],[8,398,8,400],[8,399,8,401],[8,400,8,402],[8,401,8,403],[8,402,9,403],[9,404,8,405],[8,404,8,406],[8,405,8,407],[8,406,8,408],[8,407,8,409],[8,408,8,410],[8,409,8,411],[8,410,8,412],[8,411,8,413],[8,412,8,414],[8,413,8,415],[8,414,8,416],[8,415,8,417],[8,416,8,418],[8,417,8,419],[8,418,8,420],[8,419,8,421],[8,420,8,422],[8,421,8,423],[8,422,8,424],[8,423,8,425],[8,424,8,426],[8,425,8,427],[8,426,8,428],[8,427,8,429],[8,428,8,430],[8,429,8,431],[8,430,8,432],[8,431,8,433],[8,432,8,434],[8,433,8,435],[8,434,8,436],[8,435,8,437],[8,436,8,438],[8,437,8,439],[8,438,8,440],[8,439,8,441],[8,440,8,442],[8,441,8,443],[8,442,8,444],[8,443,8,445],[8,444,9,445],[9,446,8,447],[8,446,8,448],[8,447,8,449],[8,448,8,450],[8,449,8,451],[8,450,8,452],[8,451,8,453],[8,452,8,454],[8,453,8,455],[8,454,8,456],[8,455,8,457],[8,456,8,458],[8,457,8,459],[8,458,8,460],[8,459,8,461],[8,460,8,462],[8,461,8,463],[8,462,8,464],[8,463,8,465],[8,464,8,466],[8,465,8,467],[8,466,8,468],[8,467,8,469],[8,468,8,470],[8,469,8,471],[8,470,8,472],[8,471,8,473],[8,472,8,474],[8,473,8,475],[8,474,8,476],[8,475,8,477],[8,476,8,478],[8,477,8,479],[8,478,8,480],[8,479,8,481],[8,480,8,482],[8,481,8,483],[8,482,8,484],[8,483,8,485],[8,484,8,486],[8,485,8,487],[8,486,9,487],[9,488,8,489],[8,488,8,490],[8,489,8,491],[8,490,8,492],[8,491,8,493],[8,492,8,494],[8,493,8,495],[8,494,8,496],[8,495,8,497],[8,496,8,498],[8,497,8,499],[8,498,8,500],[8,499,8,501],[8,500,8,502],[8,501,8,503],[8,502,8,504],[8,503,8,505],[8,504,8,506],[8,505,8,507],[8,506,8,508],[8,507,8,509],[8,508,8,510],[8,509,8,511],[8,510,8,512],[8,511,8,513],[8,512,8,514],[8,513,8,515],[8,514,8,516],[8,515,8,517],[8,516,8,518],[8,517,8,519],[8,518,8,520],[8,519,8,521],[8,520,8,522],[8,521,8,523],[8,522,8,524],[8,523,8,525],[8,524,8,526],[8,525,8,527],[8,526,8,528],[8,527,8,529],[8,528,9,529],[9,530,8,531],[8,530,8,532],[8,531,8,533],[8,532,8,534],[8,533,8,535],[8,534,8,536],[8,535,8,537],[8,536,8,538],[8,537,8,539],[8,538,8,540],[8,539,8,541],[8,540,8,542],[8,541,8,543],[8,542,8,544],[8,543,8,545],[8,544,8,546],[8,545,8,547],[8,546,8,548],[8,547,8,549],[8,548,8,550],[8,549,8,551],[8,550,8,552],[8,551,8,553],[8,552,8,554],[8,553,8,555],[8,554,8,556],[8,555,8,557],[8,556,8,558],[8,557,8,559],[8,558,8,560],[8,559,8,561],[8,560,8,562],[8,561,8,563],[8,562,8,564],[8,563,8,565],[8,564,8,566],[8,565,8,567],[8,566,8,568],[8,567,8,569],[8,568,8,570],[8,569,8,571],[8,570,9,571],[9,572,8,573],[8,572,8,574],[8,573,8,575],[8,574,8,576],[8,575,8,577],[8,576,8,578],[8,577,8,579],[8,578,8,580],[8,579,8,581],[8,580,8,582],[8,581,8,583],[8,582,8,584],[8,583,8,585],[8,584,8,586],[8,585,8,587],[8,586,8,588],[8,587,8,589],[8,588,8,590],[8,589,8,591],[8,590,8,592],[8,591,9,592],[9,593,8,594],[8,593,8,595],[8,594,8,596],[8,595,8,597],[8,596,8,598],[8,597,8,599],[8,598,8,600],[8,599,8,601],[8,600,8,602],[8,601,8,603],[8,602,8,604],[8,603,8,605],[8,604,8,606],[8,605,8,607],[8,606,8,608],[8,607,8,609],[8,608,8,610],[8,609,8,611],[8,610,8,612],[8,611,8,613],[8,612,8,614],[8,613,8,615],[8,614,8,616],[8,615,8,617],[8,616,8,618],[8,617,8,619],[8,618,8,620],[8,619,8,621],[8,620,8,622],[8,621,8,623],[8,622,8,624],[8,623,9,624],[-1,-1,-1,-1],[-1,-1,-1,-1],[-1,-1,-1,-1],[-1,-1,-1,-1],[-1,-1,-1,-1],[-1,-1,-1,-1],[-1,-1,-1,-1],[-1,-1,-1,-1],[-1,-1,-1,-1],[-1,-1,-1,-1],[-1,-1,-1,-1],[-1,-1,-1,-1],[-1,-1,-1,-1],[-1,-1,-1,-1],[-1,-1,-1,-1],[-1,-1,-1,-1],[-1,-1,-1,-1],[-1,-1,-1,-1],[-1,-1,-1,-1],[-1,-1,-1,-1],[-1,-1,-1,-1],[-1,-1,-1,-1],[-1,-1,-1,-1],[-1,-1,-1,-1],[-1,-1,-1,-1],[-1,-1,-1,-1],[-1,-1,-1,-1],[-1,-1,-1,-1],[-1,-1,-1,-1],[-1,-1,-1,-1],[-1,-1,-1,-1],[-1,-1,-1,-1],[-1,-1,-1,-1],[-1,-1,-1,-1],[-1,-1,-1,-1],[-1,-1,-1,-1],[-1,-1,-1,-1],[-1,-1,-1,-1],[-1,-1,-1,-1],[-1,-1,-1,-1],[-1,-1,-1,-1],[-1,-1,-1,-1],[-1,-1,-1,-1],[-1,-1,-1,-1],[-1,-1,-1,-1],[-1,-1,-1,-1],[-1,-1,-1,-1]],"scafLoop":[],"row":14},{"stapLoop":[],"stap_colors":[[12,8947848]],"loop":[0,0,0,0,0,0,0,0,0,0,0,0,0,0,0,0,0,0,0,0,0,0,0,0,0,0,0,0,0,0,0,0,0,0,0,0,0,0,0,0,0,0,0,0,0,0,0,0,0,0,0,0,0,0,0,0,0,0,0,0,0,0,0,0,0,0,0,0,0,0,0,0,0,0,0,0,0,0,0,0,0,0,0,0,0,0,0,0,0,0,0,0,0,0,0,0,0,0,0,0,0,0,0,0,0,0,0,0,0,0,0,0,0,0,0,0,0,0,0,0,0,0,0,0,0,0,0,0,0,0,0,0,0,0,0,0,0,0,0,0,0,0,0,0,0,0,0,0,0,0,0,0,0,0,0,0,0,0,0,0,0,0,0,0,0,0,0,0,0,0,0,0,0,0,0,0,0,0,0,0,0,0,0,0,0,0,0,0,0,0,0,0,0,0,0,0,0,0,0,0,0,0,0,0,0,0,0,0,0,0,0,0,0,0,0,0,0,0,0,0,0,0,0,0,0,0,0,0,0,0,0,0,0,0,0,0,0,0,0,0,0,0,0,0,0,0,0,0,0,0,0,0,0,0,0,0,0,0,0,0,0,0,0,0,0,0,0,0,0,0,0,0,0,0,0,0,0,0,0,0,0,0,0,0,0,0,0,0,0,0,0,0,0,0,0,0,0,0,0,0,0,0,0,0,0,0,0,0,0,0,0,0,0,0,0,0,0,0,0,0,0,0,0,0,0,0,0,0,0,0,0,0,0,0,0,0,0,0,0,0,0,0,0,0,0,0,0,0,0,0,0,0,0,0,0,0,0,0,0,0,0,0,0,0,0,0,0,0,0,0,0,0,0,0,0,0,0,0,0,0,0,0,0,0,0,0,0,0,0,0,0,0,0,0,0,0,0,0,0,0,0,0,0,0,0,0,0,0,0,0,0,0,0,0,0,0,0,0,0,0,0,0,0,0,0,0,0,0,0,0,0,0,0,0,0,0,0,0,0,0,0,0,0,0,0,0,0,0,0,0,0,0,0,0,0,0,0,0,0,0,0,0,0,0,0,0,0,0,0,0,0,0,0,0,0,0,0,0,0,0,0,0,0,0,0,0,0,0,0,0,0,0,0,0,0,0,0,0,0,0,0,0,0,0,0,0,0,0,0,0,0,0,0,0,0,0,0,0,0,0,0,0,0,0,0,0,0,0,0,0,0,0,0,0,0,0,0,0,0,0,0,0,0,0,0,0,0,0,0,0,0,0,0,0,0,0,0,0,0,0,0,0,0,0,0,0,0,0,0,0,0,0,0,0,0,0,0,0,0,0,0,0,0,0,0,0,0,0,0,0,0,0,0,0,0,0,0,0,0,0,0,0,0,0,0,0,0,0,0,0,0,0,0,0,0,0,0,0,0,0,0,0,0,0,0,0,0,0,0,0,0,0,0,0,0,0,0,0,0,0,0,0,0,0,0,0,0,0,0,0,0,0,0,0,0,0,0,0,0,0,0,0,0,0,0,0,0,0,0,0,0,0],"skip":[0,0,0,0,0,0,0,0,0,0,0,0,0,0,0,0,0,0,0,0,0,0,0,0,0,0,0,0,0,0,0,0,0,0,0,0,0,0,0,0,0,0,0,0,0,0,0,0,0,0,0,0,0,0,0,0,0,0,0,0,0,0,0,0,0,0,0,0,0,0,0,0,0,0,0,0,0,0,0,0,0,0,0,0,0,0,0,0,0,0,0,0,0,0,0,0,0,0,0,0,0,0,0,0,0,0,0,0,0,0,0,0,0,0,0,0,0,0,0,0,0,0,0,0,0,0,0,0,0,0,0,0,0,0,0,0,0,0,0,0,0,0,0,0,0,0,0,0,0,0,0,0,0,0,0,0,0,0,0,0,0,0,0,0,0,0,0,0,0,0,0,0,0,0,0,0,0,0,0,0,0,0,0,0,0,0,0,0,0,0,0,0,0,0,0,0,0,0,0,0,0,0,0,0,0,0,0,0,0,0,0,0,0,0,0,0,0,0,0,0,0,0,0,0,0,0,0,0,0,0,0,0,0,0,0,0,0,0,0,0,0,0,0,0,0,0,0,0,0,0,0,0,0,0,0,0,0,0,0,0,0,0,0,0,0,0,0,0,0,0,0,0,0,0,0,0,0,0,0,0,0,0,0,0,0,0,0,0,0,0,0,0,0,0,0,0,0,0,0,0,0,0,0,0,0,0,0,0,0,0,0,0,0,0,0,0,0,0,0,0,0,0,0,0,0,0,0,0,0,0,0,0,0,0,0,0,0,0,0,0,0,0,0,0,0,0,0,0,0,0,0,0,0,0,0,0,0,0,0,0,0,0,0,0,0,0,0,0,0,0,0,0,0,0,0,0,0,0,0,0,0,0,0,0,0,0,0,0,0,0,0,0,0,0,0,0,0,0,0,0,0,0,0,0,0,0,0,0,0,0,0,0,0,0,0,0,0,0,0,0,0,0,0,0,0,0,0,0,0,0,0,0,0,0,0,0,0,0,0,0,0,0,0,0,0,0,0,0,0,0,0,0,0,0,0,0,0,0,0,0,0,0,0,0,0,0,0,0,0,0,0,0,0,0,0,0,0,0,0,0,0,0,0,0,0,0,0,0,0,0,0,0,0,0,0,0,0,0,0,0,0,0,0,0,0,0,0,0,0,0,0,0,0,0,0,0,0,0,0,0,0,0,0,0,0,0,0,0,0,0,0,0,0,0,0,0,0,0,0,0,0,0,0,0,0,0,0,0,0,0,0,0,0,0,0,0,0,0,0,0,0,0,0,0,0,0,0,0,0,0,0,0,0,0,0,0,0,0,0,0,0,0,0,0,0,0,0,0,0,0,0,0,0,0,0,0,0,0,0,0,0,0,0,0,0,0,0,0,0,0,0,0,0,0,0,0,0,0,0,0,0,0,0,0,0,0,0,0,0,0,0,0,0,0,0,0,0,0,0,0,0,0,0,0,0,0,0,0,0,0,0,0,0,0,0,0,0,0,0,0,0,0,0,0,0,0,0,0,0,0,0,0],"num":9,"col":17,"stap":[[-1,-1,-1,-1],[-1,-1,-1,-1],[-1,-1,-1,-1],[-1,-1,-1,-1],[-1,-1,-1,-1],[-1,-1,-1,-1],[-1,-1,-1,-1],[-1,-1,-1,-1],[-1,-1,-1,-1],[-1,-1,-1,-1],[-1,-1,-1,-1],[-1,-1,-1,-1],[-1,-1,9,13],[9,12,9,14],[9,13,9,15],[9,14,9,16],[9,15,9,17],[9,16,9,18],[9,17,9,19],[9,18,9,20],[9,19,9,21],[9,20,9,22],[9,21,9,23],[9,22,9,24],[9,23,9,25],[9,24,9,26],[9,25,9,27],[9,26,9,28],[9,27,9,29],[9,28,9,30],[9,29,9,31],[9,30,9,32],[9,31,9,33],[9,32,9,34],[9,33,9,35],[9,34,9,36],[9,35,9,37],[9,36,9,38],[9,37,9,39],[9,38,9,40],[9,39,9,41],[9,40,8,41],[8,42,9,43],[9,42,9,44],[9,43,9,45],[9,44,9,46],[9,45,9,47],[9,46,9,48],[9,47,10,48],[10,49,9,50],[9,49,9,51],[9,50,9,52],[9,51,9,53],[9,52,9,54],[9,53,9,55],[9,54,6,55],[6,56,9,57],[9,56,9,58],[9,57,9,59],[9,58,9,60],[9,59,9,61],[9,60,9,62],[9,61,8,62],[8,63,9,64],[9,63,9,65],[9,64,9,66],[9,65,9,67],[9,66,9,68],[9,67,9,69],[9,68,9,70],[9,69,9,71],[9,70,9,72],[9,71,9,73],[9,72,9,74],[9,73,9,75],[9,74,9,76],[9,75,9,77],[9,76,9,78],[9,77,9,79],[9,78,9,80],[9,79,9,81],[9,80,9,82],[9,81,9,83],[9,82,8,83],[8,84,9,85],[9,84,9,86],[9,85,9,87],[9,86,9,88],[9,87,9,89],[9,88,9,90],[9,89,10,90],[10,91,9,92],[9,91,9,93],[9,92,9,94],[9,93,9,95],[9,94,9,96],[9,95,9,97],[9,96,6,97],[6,98,9,99],[9,98,9,100],[9,99,9,101],[9,100,9,102],[9,101,9,103],[9,102,9,104],[9,103,8,104],[8,105,9,106],[9,105,9,107],[9,106,9,108],[9,107,9,109],[9,108,9,110],[9,109,9,111],[9,110,9,112],[9,111,9,113],[9,112,9,114],[9,113,9,115],[9,114,9,116],[9,115,9,117],[9,116,9,118],[9,117,9,119],[9,118,9,120],[9,119,9,121],[9,120,9,122],[9,121,9,123],[9,122,9,124],[9,123,9,125],[9,124,8,125],[8,126,9,127],[9,126,9,128],[9,127,9,129],[9,128,9,130],[9,129,9,131],[9,130,9,132],[9,131,10,132],[10,133,9,134],[9,133,9,135],[9,134,9,136],[9,135,9,137],[9,136,9,138],[9,137,9,139],[9,138,6,139],[6,140,9,141],[9,140,9,142],[9,141,9,143],[9,142,9,144],[9,143,9,145],[9,144,9,146],[9,145,8,146],[8,147,9,148],[9,147,9,149],[9,148,9,150],[9,149,9,151],[9,150,9,152],[9,151,9,153],[9,152,9,154],[9,153,9,155],[9,154,9,156],[9,155,9,157],[9,156,9,158],[9,157,9,159],[9,158,9,160],[9,159,9,161],[9,160,9,162],[9,161,9,163],[9,162,9,164],[9,163,9,165],[9,164,9,166],[9,165,9,167],[9,166,8,167],[8,168,9,169],[9,168,9,170],[9,169,9,171],[9,170,9,172],[9,171,9,173],[9,172,9,174],[9,173,10,174],[10,175,9,176],[9,175,9,177],[9,176,9,178],[9,177,9,179],[9,178,9,180],[9,179,9,181],[9,180,6,181],[6,182,9,183],[9,182,9,184],[9,183,9,185],[9,184,9,186],[9,185,9,187],[9,186,9,188],[9,187,8,188],[8,189,9,190],[9,189,9,191],[9,190,9,192],[9,191,9,193],[9,192,9,194],[9,193,9,195],[9,194,9,196],[9,195,9,197],[9,196,9,198],[9,197,9,199],[9,198,9,200],[9,199,9,201],[9,200,9,202],[9,201,9,203],[9,202,9,204],[9,203,9,205],[9,204,9,206],[9,205,9,207],[9,206,9,208],[9,207,9,209],[9,208,8,209],[8,210,9,211],[9,210,9,212],[9,211,9,213],[9,212,9,214],[9,213,9,215],[9,214,9,216],[9,215,10,216],[10,217,9,218],[9,217,9,219],[9,218,9,220],[9,219,9,221],[9,220,9,222],[9,221,9,223],[9,222,6,223],[6,224,9,225],[9,224,9,226],[9,225,9,227],[9,226,9,228],[9,227,9,229],[9,228,9,230],[9,229,8,230],[8,231,9,232],[9,231,9,233],[9,232,9,234],[9,233,9,235],[9,234,9,236],[9,235,9,237],[9,236,9,238],[9,237,9,239],[9,238,9,240],[9,239,9,241],[9,240,9,242],[9,241,9,243],[9,242,9,244],[9,243,9,245],[9,244,9,246],[9,245,9,247],[9,246,9,248],[9,247,9,249],[9,248,9,250],[9,249,9,251],[9,250,8,251],[8,252,9,253],[9,252,9,254],[9,253,9,255],[9,254,9,256],[9,255,9,257],[9,256,9,258],[9,257,10,258],[10,259,9,260],[9,259,9,261],[9,260,9,262],[9,261,9,263],[9,262,9,264],[9,263,9,265],[9,264,6,265],[6,266,9,267],[9,266,9,268],[9,267,9,269],[9,268,9,270],[9,269,9,271],[9,270,9,272],[9,271,8,272],[8,273,9,274],[9,273,9,275],[9,274,9,276],[9,275,9,277],[9,276,9,278],[9,277,9,279],[9,278,9,280],[9,279,9,281],[9,280,9,282],[9,281,9,283],[9,282,9,284],[9,283,9,285],[9,284,9,286],[9,285,9,287],[9,286,9,288],[9,287,9,289],[9,288,9,290],[9,289,9,291],[9,290,9,292],[9,291,9,293],[9,292,8,293],[8,294,9,295],[9,294,9,296],[9,295,9,297],[9,296,9,298],[9,297,9,299],[9,298,9,300],[9,299,10,300],[10,301,9,302],[9,301,9,303],[9,302,9,304],[9,303,9,305],[9,304,9,306],[9,305,9,307],[9,306,6,307],[6,308,9,309],[9,308,9,310],[9,309,9,311],[9,310,9,312],[9,311,9,313],[9,312,9,314],[9,313,8,314],[8,315,9,316],[9,315,9,317],[9,316,9,318],[9,317,9,319],[9,318,9,320],[9,319,9,321],[9,320,9,322],[9,321,9,323],[9,322,9,324],[9,323,9,325],[9,324,9,326],[9,325,9,327],[9,326,9,328],[9,327,9,329],[9,328,9,330],[9,329,9,331],[9,330,9,332],[9,331,9,333],[9,332,9,334],[9,333,9,335],[9,334,8,335],[8,336,9,337],[9,336,9,338],[9,337,9,339],[9,338,9,340],[9,339,9,341],[9,340,9,342],[9,341,10,342],[10,343,9,344],[9,343,9,345],[9,344,9,346],[9,345,9,347],[9,346,9,348],[9,347,9,349],[9,348,6,349],[6,350,9,351],[9,350,9,352],[9,351,9,353],[9,352,9,354],[9,353,9,355],[9,354,9,356],[9,355,8,356],[8,357,9,358],[9,357,9,359],[9,358,9,360],[9,359,9,361],[9,360,9,362],[9,361,9,363],[9,362,9,364],[9,363,9,365],[9,364,9,366],[9,365,9,367],[9,366,9,368],[9,367,9,369],[9,368,9,370],[9,369,9,371],[9,370,9,372],[9,371,9,373],[9,372,9,374],[9,373,9,375],[9,374,9,376],[9,375,9,377],[9,376,8,377],[8,378,9,379],[9,378,9,380],[9,379,9,381],[9,380,9,382],[9,381,9,383],[9,382,9,384],[9,383,10,384],[10,385,9,386],[9,385,9,387],[9,386,9,388],[9,387,9,389],[9,388,9,390],[9,389,9,391],[9,390,6,391],[6,392,9,393],[9,392,9,394],[9,393,9,395],[9,394,9,396],[9,395,9,397],[9,396,9,398],[9,397,8,398],[8,399,9,400],[9,399,9,401],[9,400,9,402],[9,401,9,403],[9,402,9,404],[9,403,9,405],[9,404,9,406],[9,405,9,407],[9,406,9,408],[9,407,9,409],[9,408,9,410],[9,409,9,411],[9,410,9,412],[9,411,9,413],[9,412,9,414],[9,413,9,415],[9,414,9,416],[9,415,9,417],[9,416,9,418],[9,417,9,419],[9,418,8,419],[8,420,9,421],[9,420,9,422],[9,421,9,423],[9,422,9,424],[9,423,9,425],[9,424,9,426],[9,425,10,426],[10,427,9,428],[9,427,9,429],[9,428,9,430],[9,429,9,431],[9,430,9,432],[9,431,9,433],[9,432,6,433],[6,434,9,435],[9,434,9,436],[9,435,9,437],[9,436,9,438],[9,437,9,439],[9,438,9,440],[9,439,8,440],[8,441,9,442],[9,441,9,443],[9,442,9,444],[9,443,9,445],[9,444,9,446],[9,445,9,447],[9,446,9,448],[9,447,9,449],[9,448,9,450],[9,449,9,451],[9,450,9,452],[9,451,9,453],[9,452,9,454],[9,453,9,455],[9,454,9,456],[9,455,9,457],[9,456,9,458],[9,457,9,459],[9,458,9,460],[9,459,9,461],[9,460,8,461],[8,462,9,463],[9,462,9,464],[9,463,9,465],[9,464,9,466],[9,465,9,467],[9,466,9,468],[9,467,10,468],[10,469,9,470],[9,469,9,471],[9,470,9,472],[9,471,9,473],[9,472,9,474],[9,473,9,475],[9,474,6,475],[6,476,9,477],[9,476,9,478],[9,477,9,479],[9,478,9,480],[9,479,9,481],[9,480,9,482],[9,481,8,482],[8,483,9,484],[9,483,9,485],[9,484,9,486],[9,485,9,487],[9,486,9,488],[9,487,9,489],[9,488,9,490],[9,489,9,491],[9,490,9,492],[9,491,9,493],[9,492,9,494],[9,493,9,495],[9,494,9,496],[9,495,9,497],[9,496,9,498],[9,497,9,499],[9,498,9,500],[9,499,9,501],[9,500,9,502],[9,501,9,503],[9,502,8,503],[8,504,9,505],[9,504,9,506],[9,505,9,507],[9,506,9,508],[9,507,9,509],[9,508,9,510],[9,509,10,510],[10,511,9,512],[9,511,9,513],[9,512,9,514],[9,513,9,515],[9,514,9,516],[9,515,9,517],[9,516,6,517],[6,518,9,519],[9,518,9,520],[9,519,9,521],[9,520,9,522],[9,521,9,523],[9,522,9,524],[9,523,8,524],[8,525,9,526],[9,525,9,527],[9,526,9,528],[9,527,9,529],[9,528,9,530],[9,529,9,531],[9,530,9,532],[9,531,9,533],[9,532,9,534],[9,533,9,535],[9,534,9,536],[9,535,9,537],[9,536,9,538],[9,537,9,539],[9,538,9,540],[9,539,9,541],[9,540,9,542],[9,541,9,543],[9,542,9,544],[9,543,9,545],[9,544,8,545],[8,546,9,547],[9,546,9,548],[9,547,9,549],[9,548,9,550],[9,549,9,551],[9,550,9,552],[9,551,10,552],[10,553,9,554],[9,553,9,555],[9,554,9,556],[9,555,9,557],[9,556,9,558],[9,557,9,559],[9,558,6,559],[6,560,9,561],[9,560,9,562],[9,561,9,563],[9,562,9,564],[9,563,9,565],[9,564,9,566],[9,565,8,566],[8,567,9,568],[9,567,9,569],[9,568,9,570],[9,569,9,571],[9,570,9,572],[9,571,9,573],[9,572,9,574],[9,573,9,575],[9,574,9,576],[9,575,9,577],[9,576,9,578],[9,577,9,579],[9,578,9,580],[9,579,9,581],[9,580,9,582],[9,581,9,583],[9,582,9,584],[9,583,9,585],[9,584,9,586],[9,585,9,587],[9,586,8,587],[8,588,9,589],[9,588,9,590],[9,589,9,591],[9,590,9,592],[9,591,9,593],[9,592,9,594],[9,593,10,594],[10,595,9,596],[9,595,9,597],[9,596,9,598],[9,597,9,599],[9,598,9,600],[9,599,9,601],[9,600,6,601],[6,602,9,603],[9,602,9,604],[9,603,9,605],[9,604,9,606],[9,605,9,607],[9,606,9,608],[9,607,9,609],[9,608,9,610],[9,609,9,611],[9,610,9,612],[9,611,9,613],[9,612,9,614],[9,613,9,615],[9,614,9,616],[9,615,9,617],[9,616,9,618],[9,617,9,619],[9,618,9,620],[9,619,9,621],[9,620,9,622],[9,621,9,623],[9,622,9,624],[9,623,9,625],[9,624,9,626],[9,625,9,627],[9,626,9,628],[9,627,-1,-1],[-1,-1,-1,-1],[-1,-1,-1,-1],[-1,-1,-1,-1],[-1,-1,-1,-1],[-1,-1,-1,-1],[-1,-1,-1,-1],[-1,-1,-1,-1],[-1,-1,-1,-1],[-1,-1,-1,-1],[-1,-1,-1,-1],[-1,-1,-1,-1],[-1,-1,-1,-1],[-1,-1,-1,-1],[-1,-1,-1,-1],[-1,-1,-1,-1],[-1,-1,-1,-1],[-1,-1,-1,-1],[-1,-1,-1,-1],[-1,-1,-1,-1],[-1,-1,-1,-1],[-1,-1,-1,-1],[-1,-1,-1,-1],[-1,-1,-1,-1],[-1,-1,-1,-1],[-1,-1,-1,-1],[-1,-1,-1,-1],[-1,-1,-1,-1],[-1,-1,-1,-1],[-1,-1,-1,-1],[-1,-1,-1,-1],[-1,-1,-1,-1],[-1,-1,-1,-1],[-1,-1,-1,-1],[-1,-1,-1,-1],[-1,-1,-1,-1],[-1,-1,-1,-1],[-1,-1,-1,-1],[-1,-1,-1,-1],[-1,-1,-1,-1],[-1,-1,-1,-1],[-1,-1,-1,-1],[-1,-1,-1,-1],[-1,-1,-1,-1]],"scaf":[[-1,-1,-1,-1],[-1,-1,-1,-1],[-1,-1,-1,-1],[-1,-1,-1,-1],[-1,-1,-1,-1],[-1,-1,-1,-1],[-1,-1,-1,-1],[-1,-1,-1,-1],[-1,-1,-1,-1],[-1,-1,-1,-1],[-1,-1,-1,-1],[-1,-1,-1,-1],[-1,-1,-1,-1],[-1,-1,-1,-1],[-1,-1,-1,-1],[-1,-1,-1,-1],[9,17,8,16],[9,18,9,16],[9,19,9,17],[9,20,9,18],[9,21,9,19],[9,22,9,20],[9,23,9,21],[9,24,9,22],[9,25,9,23],[9,26,9,24],[9,27,9,25],[9,28,9,26],[9,29,9,27],[9,30,9,28],[9,31,9,29],[9,32,9,30],[10,32,9,31],[9,34,10,33],[9,35,9,33],[9,36,9,34],[9,37,9,35],[9,38,9,36],[9,39,9,37],[6,39,9,38],[9,41,6,40],[9,42,9,40],[9,43,9,41],[9,44,9,42],[9,45,9,43],[9,46,9,44],[9,47,9,45],[9,48,9,46],[9,49,9,47],[9,50,9,48],[9,51,9,49],[9,52,9,50],[9,53,9,51],[9,54,9,52],[9,55,9,53],[9,56,9,54],[9,57,9,55],[9,58,9,56],[9,59,9,57],[9,60,9,58],[9,61,9,59],[9,62,9,60],[9,63,9,61],[9,64,9,62],[9,65,9,63],[9,66,9,64],[9,67,9,65],[8,67,9,66],[9,69,8,68],[9,70,9,68],[9,71,9,69],[9,72,9,70],[9,73,9,71],[9,74,9,72],[10,74,9,73],[9,76,10,75],[9,77,9,75],[9,78,9,76],[9,79,9,77],[9,80,9,78],[9,81,9,79],[6,81,9,80],[9,83,6,82],[9,84,9,82],[9,85,9,83],[9,86,9,84],[9,87,9,85],[9,88,9,86],[9,89,9,87],[9,90,9,88],[9,91,9,89],[9,92,9,90],[9,93,9,91],[9,94,9,92],[9,95,9,93],[9,96,9,94],[9,97,9,95],[9,98,9,96],[9,99,9,97],[9,100,9,98],[9,101,9,99],[9,102,9,100],[9,103,9,101],[9,104,9,102],[9,105,9,103],[9,106,9,104],[9,107,9,105],[9,108,9,106],[9,109,9,107],[8,109,9,108],[9,111,8,110],[9,112,9,110],[9,113,9,111],[9,114,9,112],[9,115,9,113],[9,116,9,114],[10,116,9,115],[9,118,10,117],[9,119,9,117],[9,120,9,118],[9,121,9,119],[9,122,9,120],[9,123,9,121],[6,123,9,122],[9,125,6,124],[9,126,9,124],[9,127,9,125],[9,128,9,126],[9,129,9,127],[9,130,9,128],[9,131,9,129],[9,132,9,130],[9,133,9,131],[9,134,9,132],[9,135,9,133],[9,136,9,134],[9,137,9,135],[9,138,9,136],[9,139,9,137],[9,140,9,138],[9,141,9,139],[9,142,9,140],[9,143,9,141],[9,144,9,142],[9,145,9,143],[9,146,9,144],[9,147,9,145],[9,148,9,146],[9,149,9,147],[9,150,9,148],[9,151,9,149],[8,151,9,150],[9,153,8,152],[9,154,9,152],[9,155,9,153],[9,156,9,154],[9,157,9,155],[9,158,9,156],[10,158,9,157],[9,160,10,159],[9,161,9,159],[9,162,9,160],[9,163,9,161],[9,164,9,162],[9,165,9,163],[6,165,9,164],[9,167,6,166],[9,168,9,166],[9,169,9,167],[9,170,9,168],[9,171,9,169],[9,172,9,170],[9,173,9,171],[9,174,9,172],[9,175,9,173],[9,176,9,174],[9,177,9,175],[9,178,9,176],[9,179,9,177],[9,180,9,178],[9,181,9,179],[9,182,9,180],[9,183,9,181],[9,184,9,182],[9,185,9,183],[9,186,9,184],[9,187,9,185],[9,188,9,186],[9,189,9,187],[9,190,9,188],[9,191,9,189],[9,192,9,190],[9,193,9,191],[8,193,9,192],[9,195,8,194],[9,196,9,194],[9,197,9,195],[9,198,9,196],[9,199,9,197],[9,200,9,198],[10,200,9,199],[9,202,10,201],[9,203,9,201],[9,204,9,202],[9,205,9,203],[9,206,9,204],[9,207,9,205],[6,207,9,206],[9,209,6,208],[9,210,9,208],[9,211,9,209],[9,212,9,210],[9,213,9,211],[9,214,9,212],[9,215,9,213],[9,216,9,214],[9,217,9,215],[9,218,9,216],[9,219,9,217],[9,220,9,218],[9,221,9,219],[9,222,9,220],[9,223,9,221],[9,224,9,222],[9,225,9,223],[9,226,9,224],[9,227,9,225],[9,228,9,226],[9,229,9,227],[9,230,9,228],[9,231,9,229],[9,232,9,230],[9,233,9,231],[9,234,9,232],[9,235,9,233],[8,235,9,234],[9,237,8,236],[9,238,9,236],[9,239,9,237],[9,240,9,238],[9,241,9,239],[9,242,9,240],[10,242,9,241],[9,244,10,243],[9,245,9,243],[9,246,9,244],[9,247,9,245],[9,248,9,246],[9,249,9,247],[6,249,9,248],[9,251,6,250],[9,252,9,250],[9,253,9,251],[9,254,9,252],[9,255,9,253],[9,256,9,254],[9,257,9,255],[9,258,9,256],[9,259,9,257],[9,260,9,258],[9,261,9,259],[9,262,9,260],[9,263,9,261],[9,264,9,262],[9,265,9,263],[9,266,9,264],[9,267,9,265],[9,268,9,266],[9,269,9,267],[9,270,9,268],[9,271,9,269],[9,272,9,270],[9,273,9,271],[9,274,9,272],[9,275,9,273],[9,276,9,274],[9,277,9,275],[8,277,9,276],[9,279,8,278],[9,280,9,278],[9,281,9,279],[9,282,9,280],[9,283,9,281],[9,284,9,282],[10,284,9,283],[9,286,10,285],[9,287,9,285],[9,288,9,286],[9,289,9,287],[9,290,9,288],[9,291,9,289],[6,291,9,290],[9,293,6,292],[9,294,9,292],[9,295,9,293],[9,296,9,294],[9,297,9,295],[9,298,9,296],[9,299,9,297],[9,300,9,298],[9,301,9,299],[9,302,9,300],[9,303,9,301],[9,304,9,302],[9,305,9,303],[9,306,9,304],[9,307,9,305],[9,308,9,306],[9,309,9,307],[9,310,9,308],[9,311,9,309],[9,312,9,310],[9,313,9,311],[9,314,9,312],[9,315,9,313],[9,316,9,314],[9,317,9,315],[9,318,9,316],[9,319,9,317],[8,319,9,318],[9,321,8,320],[9,322,9,320],[9,323,9,321],[9,324,9,322],[9,325,9,323],[9,326,9,324],[10,326,9,325],[9,328,10,327],[9,329,9,327],[9,330,9,328],[9,331,9,329],[9,332,9,330],[9,333,9,331],[6,333,9,332],[9,335,6,334],[9,336,9,334],[9,337,9,335],[9,338,9,336],[9,339,9,337],[9,340,9,338],[9,341,9,339],[9,342,9,340],[9,343,9,341],[9,344,9,342],[9,345,9,343],[9,346,9,344],[9,347,9,345],[9,348,9,346],[9,349,9,347],[9,350,9,348],[9,351,9,349],[9,352,9,350],[9,353,9,351],[9,354,9,352],[9,355,9,353],[9,356,9,354],[9,357,9,355],[9,358,9,356],[9,359,9,357],[9,360,9,358],[9,361,9,359],[8,361,9,360],[9,363,8,362],[9,364,9,362],[9,365,9,363],[9,366,9,364],[9,367,9,365],[9,368,9,366],[10,368,9,367],[9,370,10,369],[9,371,9,369],[9,372,9,370],[9,373,9,371],[9,374,9,372],[9,375,9,373],[6,375,9,374],[9,377,6,376],[9,378,9,376],[9,379,9,377],[9,380,9,378],[9,381,9,379],[9,382,9,380],[9,383,9,381],[9,384,9,382],[9,385,9,383],[9,386,9,384],[9,387,9,385],[9,388,9,386],[9,389,9,387],[9,390,9,388],[9,391,9,389],[9,392,9,390],[9,393,9,391],[9,394,9,392],[9,395,9,393],[9,396,9,394],[9,397,9,395],[9,398,9,396],[9,399,9,397],[9,400,9,398],[9,401,9,399],[9,402,9,400],[9,403,9,401],[8,403,9,402],[9,405,8,404],[9,406,9,404],[9,407,9,405],[9,408,9,406],[9,409,9,407],[9,410,9,408],[10,410,9,409],[9,412,10,411],[9,413,9,411],[9,414,9,412],[9,415,9,413],[9,416,9,414],[9,417,9,415],[6,417,9,416],[9,419,6,418],[9,420,9,418],[9,421,9,419],[9,422,9,420],[9,423,9,421],[9,424,9,422],[9,425,9,423],[9,426,9,424],[9,427,9,425],[9,428,9,426],[9,429,9,427],[9,430,9,428],[9,431,9,429],[9,432,9,430],[9,433,9,431],[9,434,9,432],[9,435,9,433],[9,436,9,434],[9,437,9,435],[9,438,9,436],[9,439,9,437],[9,440,9,438],[9,441,9,439],[9,442,9,440],[9,443,9,441],[9,444,9,442],[9,445,9,443],[8,445,9,444],[9,447,8,446],[9,448,9,446],[9,449,9,447],[9,450,9,448],[9,451,9,449],[9,452,9,450],[10,452,9,451],[9,454,10,453],[9,455,9,453],[9,456,9,454],[9,457,9,455],[9,458,9,456],[9,459,9,457],[6,459,9,458],[9,461,6,460],[9,462,9,460],[9,463,9,461],[9,464,9,462],[9,465,9,463],[9,466,9,464],[9,467,9,465],[9,468,9,466],[9,469,9,467],[9,470,9,468],[9,471,9,469],[9,472,9,470],[9,473,9,471],[9,474,9,472],[9,475,9,473],[9,476,9,474],[9,477,9,475],[9,478,9,476],[9,479,9,477],[9,480,9,478],[9,481,9,479],[9,482,9,480],[9,483,9,481],[9,484,9,482],[9,485,9,483],[9,486,9,484],[9,487,9,485],[8,487,9,486],[9,489,8,488],[9,490,9,488],[9,491,9,489],[9,492,9,490],[9,493,9,491],[9,494,9,492],[10,494,9,493],[9,496,10,495],[9,497,9,495],[9,498,9,496],[9,499,9,497],[9,500,9,498],[9,501,9,499],[6,501,9,500],[9,503,6,502],[9,504,9,502],[9,505,9,503],[9,506,9,504],[9,507,9,505],[9,508,9,506],[9,509,9,507],[9,510,9,508],[9,511,9,509],[9,512,9,510],[9,513,9,511],[9,514,9,512],[9,515,9,513],[9,516,9,514],[9,517,9,515],[9,518,9,516],[9,519,9,517],[9,520,9,518],[9,521,9,519],[9,522,9,520],[9,523,9,521],[9,524,9,522],[9,525,9,523],[9,526,9,524],[9,527,9,525],[9,528,9,526],[9,529,9,527],[8,529,9,528],[9,531,8,530],[9,532,9,530],[9,533,9,531],[9,534,9,532],[9,535,9,533],[9,536,9,534],[10,536,9,535],[9,538,10,537],[9,539,9,537],[9,540,9,538],[9,541,9,539],[9,542,9,540],[9,543,9,541],[6,543,9,542],[9,545,6,544],[9,546,9,544],[9,547,9,545],[9,548,9,546],[9,549,9,547],[9,550,9,548],[9,551,9,549],[9,552,9,550],[9,553,9,551],[9,554,9,552],[9,555,9,553],[9,556,9,554],[9,557,9,555],[9,558,9,556],[9,559,9,557],[9,560,9,558],[9,561,9,559],[9,562,9,560],[9,563,9,561],[9,564,9,562],[9,565,9,563],[9,566,9,564],[9,567,9,565],[9,568,9,566],[9,569,9,567],[9,570,9,568],[9,571,9,569],[8,571,9,570],[9,573,8,572],[9,574,9,572],[9,575,9,573],[9,576,9,574],[9,577,9,575],[9,578,9,576],[10,578,9,577],[9,580,10,579],[9,581,9,579],[9,582,9,580],[9,583,9,581],[9,584,9,582],[9,585,9,583],[6,585,9,584],[9,587,6,586],[9,588,9,586],[9,589,9,587],[9,590,9,588],[9,591,9,589],[9,592,9,590],[8,592,9,591],[9,594,8,593],[9,595,9,593],[9,596,9,594],[9,597,9,595],[9,598,9,596],[9,599,9,597],[9,600,9,598],[9,601,9,599],[9,602,9,600],[9,603,9,601],[9,604,9,602],[9,605,9,603],[9,606,9,604],[9,607,9,605],[9,608,9,606],[9,609,9,607],[9,610,9,608],[10,610,9,609],[9,612,10,611],[9,613,9,611],[9,614,9,612],[9,615,9,613],[9,616,9,614],[9,617,9,615],[9,618,9,616],[9,619,9,617],[9,620,9,618],[9,621,9,619],[9,622,9,620],[9,623,9,621],[9,624,9,622],[8,624,9,623],[-1,-1,-1,-1],[-1,-1,-1,-1],[-1,-1,-1,-1],[-1,-1,-1,-1],[-1,-1,-1,-1],[-1,-1,-1,-1],[-1,-1,-1,-1],[-1,-1,-1,-1],[-1,-1,-1,-1],[-1,-1,-1,-1],[-1,-1,-1,-1],[-1,-1,-1,-1],[-1,-1,-1,-1],[-1,-1,-1,-1],[-1,-1,-1,-1],[-1,-1,-1,-1],[-1,-1,-1,-1],[-1,-1,-1,-1],[-1,-1,-1,-1],[-1,-1,-1,-1],[-1,-1,-1,-1],[-1,-1,-1,-1],[-1,-1,-1,-1],[-1,-1,-1,-1],[-1,-1,-1,-1],[-1,-1,-1,-1],[-1,-1,-1,-1],[-1,-1,-1,-1],[-1,-1,-1,-1],[-1,-1,-1,-1],[-1,-1,-1,-1],[-1,-1,-1,-1],[-1,-1,-1,-1],[-1,-1,-1,-1],[-1,-1,-1,-1],[-1,-1,-1,-1],[-1,-1,-1,-1],[-1,-1,-1,-1],[-1,-1,-1,-1],[-1,-1,-1,-1],[-1,-1,-1,-1],[-1,-1,-1,-1],[-1,-1,-1,-1],[-1,-1,-1,-1],[-1,-1,-1,-1],[-1,-1,-1,-1],[-1,-1,-1,-1]],"scafLoop":[],"row":14},{"stapLoop":[],"stap_colors":[[621,8947848]],"loop":[0,0,0,0,0,0,0,0,0,0,0,0,0,0,0,0,0,0,0,0,0,0,0,0,0,0,0,0,0,0,0,0,0,0,0,0,0,0,0,0,0,0,0,0,0,0,0,0,0,0,0,0,0,0,0,0,0,0,0,0,0,0,0,0,0,0,0,0,0,0,0,0,0,0,0,0,0,0,0,0,0,0,0,0,0,0,0,0,0,0,0,0,0,0,0,0,0,0,0,0,0,0,0,0,0,0,0,0,0,0,0,0,0,0,0,0,0,0,0,0,0,0,0,0,0,0,0,0,0,0,0,0,0,0,0,0,0,0,0,0,0,0,0,0,0,0,0,0,0,0,0,0,0,0,0,0,0,0,0,0,0,0,0,0,0,0,0,0,0,0,0,0,0,0,0,0,0,0,0,0,0,0,0,0,0,0,0,0,0,0,0,0,0,0,0,0,0,0,0,0,0,0,0,0,0,0,0,0,0,0,0,0,0,0,0,0,0,0,0,0,0,0,0,0,0,0,0,0,0,0,0,0,0,0,0,0,0,0,0,0,0,0,0,0,0,0,0,0,0,0,0,0,0,0,0,0,0,0,0,0,0,0,0,0,0,0,0,0,0,0,0,0,0,0,0,0,0,0,0,0,0,0,0,0,0,0,0,0,0,0,0,0,0,0,0,0,0,0,0,0,0,0,0,0,0,0,0,0,0,0,0,0,0,0,0,0,0,0,0,0,0,0,0,0,0,0,0,0,0,0,0,0,0,0,0,0,0,0,0,0,0,0,0,0,0,0,0,0,0,0,0,0,0,0,0,0,0,0,0,0,0,0,0,0,0,0,0,0,0,0,0,0,0,0,0,0,0,0,0,0,0,0,0,0,0,0,0,0,0,0,0,0,0,0,0,0,0,0,0,0,0,0,0,0,0,0,0,0,0,0,0,0,0,0,0,0,0,0,0,0,0,0,0,0,0,0,0,0,0,0,0,0,0,0,0,0,0,0,0,0,0,0,0,0,0,0,0,0,0,0,0,0,0,0,0,0,0,0,0,0,0,0,0,0,0,0,0,0,0,0,0,0,0,0,0,0,0,0,0,0,0,0,0,0,0,0,0,0,0,0,0,0,0,0,0,0,0,0,0,0,0,0,0,0,0,0,0,0,0,0,0,0,0,0,0,0,0,0,0,0,0,0,0,0,0,0,0,0,0,0,0,0,0,0,0,0,0,0,0,0,0,0,0,0,0,0,0,0,0,0,0,0,0,0,0,0,0,0,0,0,0,0,0,0,0,0,0,0,0,0,0,0,0,0,0,0,0,0,0,0,0,0,0,0,0,0,0,0,0,0,0,0,0,0,0,0,0,0,0,0,0,0,0,0,0,0,0,0,0,0,0,0,0,0,0,0,0,0,0,0,0,0,0,0,0,0,0,0,0,0,0,0,0,0,0,0,0,0,0,0,0,0,0,0,0,0,0,0,0,0,0,0,0,0,0,0,0,0,0,0,0,0,0,0,0,0,0,0,0,0,0,0],"skip":[0,0,0,0,0,0,0,0,0,0,0,0,0,0,0,0,0,0,0,0,0,0,0,0,0,0,0,0,0,0,0,0,0,0,0,0,0,0,0,0,0,0,0,0,0,0,0,0,0,0,0,0,0,0,0,0,0,0,0,0,0,0,0,0,0,0,0,0,0,0,0,0,0,0,0,0,0,0,0,0,0,0,0,0,0,0,0,0,0,0,0,0,0,0,0,0,0,0,0,0,0,0,0,0,0,0,0,0,0,0,0,0,0,0,0,0,0,0,0,0,0,0,0,0,0,0,0,0,0,0,0,0,0,0,0,0,0,0,0,0,0,0,0,0,0,0,0,0,0,0,0,0,0,0,0,0,0,0,0,0,0,0,0,0,0,0,0,0,0,0,0,0,0,0,0,0,0,0,0,0,0,0,0,0,0,0,0,0,0,0,0,0,0,0,0,0,0,0,0,0,0,0,0,0,0,0,0,0,0,0,0,0,0,0,0,0,0,0,0,0,0,0,0,0,0,0,0,0,0,0,0,0,0,0,0,0,0,0,0,0,0,0,0,0,0,0,0,0,0,0,0,0,0,0,0,0,0,0,0,0,0,0,0,0,0,0,0,0,0,0,0,0,0,0,0,0,0,0,0,0,0,0,0,0,0,0,0,0,0,0,0,0,0,0,0,0,0,0,0,0,0,0,0,0,0,0,0,0,0,0,0,0,0,0,0,0,0,0,0,0,0,0,0,0,0,0,0,0,0,0,0,0,0,0,0,0,0,0,0,0,0,0,0,0,0,0,0,0,0,0,0,0,0,0,0,0,0,0,0,0,0,0,0,0,0,0,0,0,0,0,0,0,0,0,0,0,0,0,0,0,0,0,0,0,0,0,0,0,0,0,0,0,0,0,0,0,0,0,0,0,0,0,0,0,0,0,0,0,0,0,0,0,0,0,0,0,0,0,0,0,0,0,0,0,0,0,0,0,0,0,0,0,0,0,0,0,0,0,0,0,0,0,0,0,0,0,0,0,0,0,0,0,0,0,0,0,0,0,0,0,0,0,0,0,0,0,0,0,0,0,0,0,0,0,0,0,0,0,0,0,0,0,0,0,0,0,0,0,0,0,0,0,0,0,0,0,0,0,0,0,0,0,0,0,0,0,0,0,0,0,0,0,0,0,0,0,0,0,0,0,0,0,0,0,0,0,0,0,0,0,0,0,0,0,0,0,0,0,0,0,0,0,0,0,0,0,0,0,0,0,0,0,0,0,0,0,0,0,0,0,0,0,0,0,0,0,0,0,0,0,0,0,0,0,0,0,0,0,0,0,0,0,0,0,0,0,0,0,0,0,0,0,0,0,0,0,0,0,0,0,0,0,0,0,0,0,0,0,0,0,0,0,0,0,0,0,0,0,0,0,0,0,0,0,0,0,0,0,0,0,0,0,0,0,0,0,0,0,0,0,0,0,0,0,0,0,0,0,0,0,0,0,0,0,0,0,0,0,0,0,0,0,0,0,0,0,0,0,0,0,0,0],"num":10,"col":16,"stap":[[-1,-1,-1,-1],[-1,-1,-1,-1],[-1,-1,-1,-1],[-1,-1,-1,-1],[-1,-1,-1,-1],[-1,-1,-1,-1],[-1,-1,-1,-1],[-1,-1,-1,-1],[-1,-1,-1,-1],[-1,-1,-1,-1],[-1,-1,-1,-1],[-1,-1,-1,-1],[-1,-1,-1,-1],[-1,-1,-1,-1],[-1,-1,-1,-1],[10,16,-1,-1],[10,17,10,15],[10,18,10,16],[10,19,10,17],[10,20,10,18],[10,21,10,19],[10,22,10,20],[10,23,10,21],[10,24,10,22],[10,25,10,23],[10,26,10,24],[10,27,10,25],[10,28,10,26],[10,29,10,27],[10,30,10,28],[10,31,10,29],[10,32,10,30],[10,33,10,31],[10,34,10,32],[11,34,10,33],[10,36,11,35],[10,37,10,35],[10,38,10,36],[10,39,10,37],[10,40,10,38],[10,41,10,39],[1,41,10,40],[10,43,1,42],[10,44,10,42],[10,45,10,43],[10,46,10,44],[10,47,10,45],[10,48,10,46],[9,48,10,47],[10,50,9,49],[10,51,10,49],[10,52,10,50],[10,53,10,51],[10,54,10,52],[10,55,10,53],[11,55,10,54],[10,57,11,56],[10,58,10,56],[10,59,10,57],[10,60,10,58],[10,61,10,59],[10,62,10,60],[1,62,10,61],[10,64,1,63],[10,65,10,63],[10,66,10,64],[10,67,10,65],[10,68,10,66],[10,69,10,67],[10,70,10,68],[10,71,10,69],[10,72,10,70],[10,73,10,71],[10,74,10,72],[10,75,10,73],[10,76,10,74],[11,76,10,75],[10,78,11,77],[10,79,10,77],[10,80,10,78],[10,81,10,79],[10,82,10,80],[10,83,10,81],[1,83,10,82],[10,85,1,84],[10,86,10,84],[10,87,10,85],[10,88,10,86],[10,89,10,87],[10,90,10,88],[9,90,10,89],[10,92,9,91],[10,93,10,91],[10,94,10,92],[10,95,10,93],[10,96,10,94],[10,97,10,95],[11,97,10,96],[10,99,11,98],[10,100,10,98],[10,101,10,99],[10,102,10,100],[10,103,10,101],[10,104,10,102],[1,104,10,103],[10,106,1,105],[10,107,10,105],[10,108,10,106],[10,109,10,107],[10,110,10,108],[10,111,10,109],[10,112,10,110],[10,113,10,111],[10,114,10,112],[10,115,10,113],[10,116,10,114],[10,117,10,115],[10,118,10,116],[11,118,10,117],[10,120,11,119],[10,121,10,119],[10,122,10,120],[10,123,10,121],[10,124,10,122],[10,125,10,123],[1,125,10,124],[10,127,1,126],[10,128,10,126],[10,129,10,127],[10,130,10,128],[10,131,10,129],[10,132,10,130],[9,132,10,131],[10,134,9,133],[10,135,10,133],[10,136,10,134],[10,137,10,135],[10,138,10,136],[10,139,10,137],[11,139,10,138],[10,141,11,140],[10,142,10,140],[10,143,10,141],[10,144,10,142],[10,145,10,143],[10,146,10,144],[1,146,10,145],[10,148,1,147],[10,149,10,147],[10,150,10,148],[10,151,10,149],[10,152,10,150],[10,153,10,151],[10,154,10,152],[10,155,10,153],[10,156,10,154],[10,157,10,155],[10,158,10,156],[10,159,10,157],[10,160,10,158],[11,160,10,159],[10,162,11,161],[10,163,10,161],[10,164,10,162],[10,165,10,163],[10,166,10,164],[10,167,10,165],[1,167,10,166],[10,169,1,168],[10,170,10,168],[10,171,10,169],[10,172,10,170],[10,173,10,171],[10,174,10,172],[9,174,10,173],[10,176,9,175],[10,177,10,175],[10,178,10,176],[10,179,10,177],[10,180,10,178],[10,181,10,179],[11,181,10,180],[10,183,11,182],[10,184,10,182],[10,185,10,183],[10,186,10,184],[10,187,10,185],[10,188,10,186],[1,188,10,187],[10,190,1,189],[10,191,10,189],[10,192,10,190],[10,193,10,191],[10,194,10,192],[10,195,10,193],[10,196,10,194],[10,197,10,195],[10,198,10,196],[10,199,10,197],[10,200,10,198],[10,201,10,199],[10,202,10,200],[11,202,10,201],[10,204,11,203],[10,205,10,203],[10,206,10,204],[10,207,10,205],[10,208,10,206],[10,209,10,207],[1,209,10,208],[10,211,1,210],[10,212,10,210],[10,213,10,211],[10,214,10,212],[10,215,10,213],[10,216,10,214],[9,216,10,215],[10,218,9,217],[10,219,10,217],[10,220,10,218],[10,221,10,219],[10,222,10,220],[10,223,10,221],[11,223,10,222],[10,225,11,224],[10,226,10,224],[10,227,10,225],[10,228,10,226],[10,229,10,227],[10,230,10,228],[1,230,10,229],[10,232,1,231],[10,233,10,231],[10,234,10,232],[10,235,10,233],[10,236,10,234],[10,237,10,235],[10,238,10,236],[10,239,10,237],[10,240,10,238],[10,241,10,239],[10,242,10,240],[10,243,10,241],[10,244,10,242],[11,244,10,243],[10,246,11,245],[10,247,10,245],[10,248,10,246],[10,249,10,247],[10,250,10,248],[10,251,10,249],[1,251,10,250],[10,253,1,252],[10,254,10,252],[10,255,10,253],[10,256,10,254],[10,257,10,255],[10,258,10,256],[9,258,10,257],[10,260,9,259],[10,261,10,259],[10,262,10,260],[10,263,10,261],[10,264,10,262],[10,265,10,263],[11,265,10,264],[10,267,11,266],[10,268,10,266],[10,269,10,267],[10,270,10,268],[10,271,10,269],[10,272,10,270],[1,272,10,271],[10,274,1,273],[10,275,10,273],[10,276,10,274],[10,277,10,275],[10,278,10,276],[10,279,10,277],[10,280,10,278],[10,281,10,279],[10,282,10,280],[10,283,10,281],[10,284,10,282],[10,285,10,283],[10,286,10,284],[11,286,10,285],[10,288,11,287],[10,289,10,287],[10,290,10,288],[10,291,10,289],[10,292,10,290],[10,293,10,291],[1,293,10,292],[10,295,1,294],[10,296,10,294],[10,297,10,295],[10,298,10,296],[10,299,10,297],[10,300,10,298],[9,300,10,299],[10,302,9,301],[10,303,10,301],[10,304,10,302],[10,305,10,303],[10,306,10,304],[10,307,10,305],[11,307,10,306],[10,309,11,308],[10,310,10,308],[10,311,10,309],[10,312,10,310],[10,313,10,311],[10,314,10,312],[1,314,10,313],[10,316,1,315],[10,317,10,315],[10,318,10,316],[10,319,10,317],[10,320,10,318],[10,321,10,319],[10,322,10,320],[10,323,10,321],[10,324,10,322],[10,325,10,323],[10,326,10,324],[10,327,10,325],[10,328,10,326],[11,328,10,327],[10,330,11,329],[10,331,10,329],[10,332,10,330],[10,333,10,331],[10,334,10,332],[10,335,10,333],[1,335,10,334],[10,337,1,336],[10,338,10,336],[10,339,10,337],[10,340,10,338],[10,341,10,339],[10,342,10,340],[9,342,10,341],[10,344,9,343],[10,345,10,343],[10,346,10,344],[10,347,10,345],[10,348,10,346],[10,349,10,347],[11,349,10,348],[10,351,11,350],[10,352,10,350],[10,353,10,351],[10,354,10,352],[10,355,10,353],[10,356,10,354],[1,356,10,355],[10,358,1,357],[10,359,10,357],[10,360,10,358],[10,361,10,359],[10,362,10,360],[10,363,10,361],[10,364,10,362],[10,365,10,363],[10,366,10,364],[10,367,10,365],[10,368,10,366],[10,369,10,367],[10,370,10,368],[11,370,10,369],[10,372,11,371],[10,373,10,371],[10,374,10,372],[10,375,10,373],[10,376,10,374],[10,377,10,375],[1,377,10,376],[10,379,1,378],[10,380,10,378],[10,381,10,379],[10,382,10,380],[10,383,10,381],[10,384,10,382],[9,384,10,383],[10,386,9,385],[10,387,10,385],[10,388,10,386],[10,389,10,387],[10,390,10,388],[10,391,10,389],[11,391,10,390],[10,393,11,392],[10,394,10,392],[10,395,10,393],[10,396,10,394],[10,397,10,395],[10,398,10,396],[1,398,10,397],[10,400,1,399],[10,401,10,399],[10,402,10,400],[10,403,10,401],[10,404,10,402],[10,405,10,403],[10,406,10,404],[10,407,10,405],[10,408,10,406],[10,409,10,407],[10,410,10,408],[10,411,10,409],[10,412,10,410],[11,412,10,411],[10,414,11,413],[10,415,10,413],[10,416,10,414],[10,417,10,415],[10,418,10,416],[10,419,10,417],[1,419,10,418],[10,421,1,420],[10,422,10,420],[10,423,10,421],[10,424,10,422],[10,425,10,423],[10,426,10,424],[9,426,10,425],[10,428,9,427],[10,429,10,427],[10,430,10,428],[10,431,10,429],[10,432,10,430],[10,433,10,431],[11,433,10,432],[10,435,11,434],[10,436,10,434],[10,437,10,435],[10,438,10,436],[10,439,10,437],[10,440,10,438],[1,440,10,439],[10,442,1,441],[10,443,10,441],[10,444,10,442],[10,445,10,443],[10,446,10,444],[10,447,10,445],[10,448,10,446],[10,449,10,447],[10,450,10,448],[10,451,10,449],[10,452,10,450],[10,453,10,451],[10,454,10,452],[11,454,10,453],[10,456,11,455],[10,457,10,455],[10,458,10,456],[10,459,10,457],[10,460,10,458],[10,461,10,459],[1,461,10,460],[10,463,1,462],[10,464,10,462],[10,465,10,463],[10,466,10,464],[10,467,10,465],[10,468,10,466],[9,468,10,467],[10,470,9,469],[10,471,10,469],[10,472,10,470],[10,473,10,471],[10,474,10,472],[10,475,10,473],[11,475,10,474],[10,477,11,476],[10,478,10,476],[10,479,10,477],[10,480,10,478],[10,481,10,479],[10,482,10,480],[1,482,10,481],[10,484,1,483],[10,485,10,483],[10,486,10,484],[10,487,10,485],[10,488,10,486],[10,489,10,487],[10,490,10,488],[10,491,10,489],[10,492,10,490],[10,493,10,491],[10,494,10,492],[10,495,10,493],[10,496,10,494],[11,496,10,495],[10,498,11,497],[10,499,10,497],[10,500,10,498],[10,501,10,499],[10,502,10,500],[10,503,10,501],[1,503,10,502],[10,505,1,504],[10,506,10,504],[10,507,10,505],[10,508,10,506],[10,509,10,507],[10,510,10,508],[9,510,10,509],[10,512,9,511],[10,513,10,511],[10,514,10,512],[10,515,10,513],[10,516,10,514],[10,517,10,515],[11,517,10,516],[10,519,11,518],[10,520,10,518],[10,521,10,519],[10,522,10,520],[10,523,10,521],[10,524,10,522],[1,524,10,523],[10,526,1,525],[10,527,10,525],[10,528,10,526],[10,529,10,527],[10,530,10,528],[10,531,10,529],[10,532,10,530],[10,533,10,531],[10,534,10,532],[10,535,10,533],[10,536,10,534],[10,537,10,535],[10,538,10,536],[11,538,10,537],[10,540,11,539],[10,541,10,539],[10,542,10,540],[10,543,10,541],[10,544,10,542],[10,545,10,543],[1,545,10,544],[10,547,1,546],[10,548,10,546],[10,549,10,547],[10,550,10,548],[10,551,10,549],[10,552,10,550],[9,552,10,551],[10,554,9,553],[10,555,10,553],[10,556,10,554],[10,557,10,555],[10,558,10,556],[10,559,10,557],[11,559,10,558],[10,561,11,560],[10,562,10,560],[10,563,10,561],[10,564,10,562],[10,565,10,563],[10,566,10,564],[1,566,10,565],[10,568,1,567],[10,569,10,567],[10,570,10,568],[10,571,10,569],[10,572,10,570],[10,573,10,571],[10,574,10,572],[10,575,10,573],[10,576,10,574],[10,577,10,575],[10,578,10,576],[10,579,10,577],[10,580,10,578],[11,580,10,579],[10,582,11,581],[10,583,10,581],[10,584,10,582],[10,585,10,583],[10,586,10,584],[10,587,10,585],[1,587,10,586],[10,589,1,588],[10,590,10,588],[10,591,10,589],[10,592,10,590],[10,593,10,591],[10,594,10,592],[9,594,10,593],[10,596,9,595],[10,597,10,595],[10,598,10,596],[10,599,10,597],[10,600,10,598],[10,601,10,599],[11,601,10,600],[10,603,11,602],[10,604,10,602],[10,605,10,603],[10,606,10,604],[10,607,10,605],[10,608,10,606],[1,608,10,607],[10,610,1,609],[10,611,10,609],[10,612,10,610],[10,613,10,611],[10,614,10,612],[10,615,10,613],[10,616,10,614],[10,617,10,615],[10,618,10,616],[10,619,10,617],[10,620,10,618],[10,621,10,619],[-1,-1,10,620],[-1,-1,-1,-1],[-1,-1,-1,-1],[-1,-1,-1,-1],[-1,-1,-1,-1],[-1,-1,-1,-1],[-1,-1,-1,-1],[-1,-1,-1,-1],[-1,-1,-1,-1],[-1,-1,-1,-1],[-1,-1,-1,-1],[-1,-1,-1,-1],[-1,-1,-1,-1],[-1,-1,-1,-1],[-1,-1,-1,-1],[-1,-1,-1,-1],[-1,-1,-1,-1],[-1,-1,-1,-1],[-1,-1,-1,-1],[-1,-1,-1,-1],[-1,-1,-1,-1],[-1,-1,-1,-1],[-1,-1,-1,-1],[-1,-1,-1,-1],[-1,-1,-1,-1],[-1,-1,-1,-1],[-1,-1,-1,-1],[-1,-1,-1,-1],[-1,-1,-1,-1],[-1,-1,-1,-1],[-1,-1,-1,-1],[-1,-1,-1,-1],[-1,-1,-1,-1],[-1,-1,-1,-1],[-1,-1,-1,-1],[-1,-1,-1,-1],[-1,-1,-1,-1],[-1,-1,-1,-1],[-1,-1,-1,-1],[-1,-1,-1,-1],[-1,-1,-1,-1],[-1,-1,-1,-1],[-1,-1,-1,-1],[-1,-1,-1,-1],[-1,-1,-1,-1],[-1,-1,-1,-1],[-1,-1,-1,-1],[-1,-1,-1,-1],[-1,-1,-1,-1],[-1,-1,-1,-1],[-1,-1,-1,-1]],"scaf":[[-1,-1,-1,-1],[-1,-1,-1,-1],[-1,-1,-1,-1],[-1,-1,-1,-1],[-1,-1,-1,-1],[-1,-1,-1,-1],[-1,-1,-1,-1],[-1,-1,-1,-1],[-1,-1,-1,-1],[-1,-1,-1,-1],[-1,-1,-1,-1],[-1,-1,-1,-1],[-1,-1,-1,-1],[-1,-1,-1,-1],[-1,-1,-1,-1],[-1,-1,-1,-1],[-1,-1,-1,-1],[-1,-1,-1,-1],[-1,-1,-1,-1],[11,19,10,20],[10,19,10,21],[10,20,10,22],[10,21,10,23],[10,22,10,24],[10,23,10,25],[10,24,10,26],[10,25,10,27],[10,26,10,28],[10,27,10,29],[10,28,10,30],[10,29,10,31],[10,30,10,32],[10,31,9,32],[9,33,10,34],[10,33,10,35],[10,34,10,36],[10,35,10,37],[10,36,10,38],[10,37,10,39],[10,38,10,40],[10,39,10,41],[10,40,10,42],[10,41,10,43],[10,42,10,44],[10,43,10,45],[10,44,10,46],[10,45,10,47],[10,46,10,48],[10,47,10,49],[10,48,10,50],[10,49,10,51],[10,50,10,52],[10,51,10,53],[10,52,10,54],[10,53,10,55],[10,54,10,56],[10,55,10,57],[10,56,10,58],[10,57,10,59],[10,58,10,60],[10,59,10,61],[10,60,10,62],[10,61,10,63],[10,62,10,64],[10,63,10,65],[10,64,10,66],[10,65,10,67],[10,66,10,68],[10,67,10,69],[10,68,10,70],[10,69,10,71],[10,70,11,71],[11,72,10,73],[10,72,10,74],[10,73,9,74],[9,75,10,76],[10,75,10,77],[10,76,10,78],[10,77,10,79],[10,78,10,80],[10,79,10,81],[10,80,10,82],[10,81,10,83],[10,82,10,84],[10,83,10,85],[10,84,10,86],[10,85,10,87],[10,86,10,88],[10,87,10,89],[10,88,10,90],[10,89,10,91],[10,90,10,92],[10,91,10,93],[10,92,10,94],[10,93,10,95],[10,94,10,96],[10,95,10,97],[10,96,10,98],[10,97,10,99],[10,98,10,100],[10,99,10,101],[10,100,10,102],[10,101,10,103],[10,102,10,104],[10,103,10,105],[10,104,10,106],[10,105,10,107],[10,106,10,108],[10,107,10,109],[10,108,10,110],[10,109,10,111],[10,110,10,112],[10,111,10,113],[10,112,11,113],[11,114,10,115],[10,114,10,116],[10,115,9,116],[9,117,10,118],[10,117,10,119],[10,118,10,120],[10,119,10,121],[10,120,10,122],[10,121,10,123],[10,122,10,124],[10,123,10,125],[10,124,10,126],[10,125,10,127],[10,126,10,128],[10,127,10,129],[10,128,10,130],[10,129,10,131],[10,130,10,132],[10,131,10,133],[10,132,10,134],[10,133,10,135],[10,134,10,136],[10,135,10,137],[10,136,10,138],[10,137,10,139],[10,138,10,140],[10,139,10,141],[10,140,10,142],[10,141,10,143],[10,142,10,144],[10,143,10,145],[10,144,10,146],[10,145,10,147],[10,146,10,148],[10,147,10,149],[10,148,10,150],[10,149,10,151],[10,150,10,152],[10,151,10,153],[10,152,10,154],[10,153,10,155],[10,154,11,155],[11,156,10,157],[10,156,10,158],[10,157,9,158],[9,159,10,160],[10,159,10,161],[10,160,10,162],[10,161,10,163],[10,162,10,164],[10,163,10,165],[10,164,10,166],[10,165,10,167],[10,166,10,168],[10,167,10,169],[10,168,10,170],[10,169,10,171],[10,170,10,172],[10,171,10,173],[10,172,10,174],[10,173,10,175],[10,174,10,176],[10,175,10,177],[10,176,10,178],[10,177,10,179],[10,178,10,180],[10,179,10,181],[10,180,10,182],[10,181,10,183],[10,182,10,184],[10,183,10,185],[10,184,10,186],[10,185,10,187],[10,186,10,188],[10,187,10,189],[10,188,10,190],[10,189,10,191],[10,190,10,192],[10,191,10,193],[10,192,10,194],[10,193,10,195],[10,194,10,196],[10,195,10,197],[10,196,11,197],[11,198,10,199],[10,198,10,200],[10,199,9,200],[9,201,10,202],[10,201,10,203],[10,202,10,204],[10,203,10,205],[10,204,10,206],[10,205,10,207],[10,206,10,208],[10,207,10,209],[10,208,10,210],[10,209,10,211],[10,210,10,212],[10,211,10,213],[10,212,10,214],[10,213,10,215],[10,214,10,216],[10,215,10,217],[10,216,10,218],[10,217,10,219],[10,218,10,220],[10,219,10,221],[10,220,10,222],[10,221,10,223],[10,222,10,224],[10,223,10,225],[10,224,10,226],[10,225,10,227],[10,226,10,228],[10,227,10,229],[10,228,10,230],[10,229,10,231],[10,230,10,232],[10,231,10,233],[10,232,10,234],[10,233,10,235],[10,234,10,236],[10,235,10,237],[10,236,10,238],[10,237,10,239],[10,238,11,239],[11,240,10,241],[10,240,10,242],[10,241,9,242],[9,243,10,244],[10,243,10,245],[10,244,10,246],[10,245,10,247],[10,246,10,248],[10,247,10,249],[10,248,10,250],[10,249,10,251],[10,250,10,252],[10,251,10,253],[10,252,10,254],[10,253,10,255],[10,254,10,256],[10,255,10,257],[10,256,10,258],[10,257,10,259],[10,258,10,260],[10,259,10,261],[10,260,10,262],[10,261,10,263],[10,262,10,264],[10,263,10,265],[10,264,10,266],[10,265,10,267],[10,266,10,268],[10,267,10,269],[10,268,10,270],[10,269,10,271],[10,270,10,272],[10,271,10,273],[10,272,10,274],[10,273,10,275],[10,274,10,276],[10,275,10,277],[10,276,10,278],[10,277,10,279],[10,278,10,280],[10,279,10,281],[10,280,11,281],[11,282,10,283],[10,282,10,284],[10,283,9,284],[9,285,10,286],[10,285,10,287],[10,286,10,288],[10,287,10,289],[10,288,10,290],[10,289,10,291],[10,290,10,292],[10,291,10,293],[10,292,10,294],[10,293,10,295],[10,294,10,296],[10,295,10,297],[10,296,10,298],[10,297,10,299],[10,298,10,300],[10,299,10,301],[10,300,10,302],[10,301,10,303],[10,302,10,304],[10,303,10,305],[10,304,10,306],[10,305,10,307],[10,306,10,308],[10,307,10,309],[10,308,10,310],[10,309,10,311],[10,310,10,312],[10,311,10,313],[10,312,10,314],[10,313,10,315],[10,314,10,316],[10,315,10,317],[10,316,10,318],[10,317,10,319],[10,318,10,320],[10,319,10,321],[10,320,10,322],[10,321,10,323],[10,322,11,323],[11,324,10,325],[10,324,10,326],[10,325,9,326],[9,327,10,328],[10,327,10,329],[10,328,10,330],[10,329,10,331],[10,330,10,332],[10,331,10,333],[10,332,10,334],[10,333,10,335],[10,334,10,336],[10,335,10,337],[10,336,10,338],[10,337,10,339],[10,338,10,340],[10,339,10,341],[10,340,10,342],[10,341,10,343],[10,342,10,344],[10,343,10,345],[10,344,10,346],[10,345,10,347],[10,346,10,348],[10,347,10,349],[10,348,10,350],[10,349,10,351],[10,350,10,352],[10,351,10,353],[10,352,10,354],[10,353,10,355],[10,354,10,356],[10,355,10,357],[10,356,10,358],[10,357,10,359],[10,358,10,360],[10,359,10,361],[10,360,10,362],[10,361,10,363],[10,362,10,364],[10,363,10,365],[10,364,11,365],[11,366,10,367],[10,366,10,368],[10,367,9,368],[9,369,10,370],[10,369,10,371],[10,370,10,372],[10,371,10,373],[10,372,10,374],[10,373,10,375],[10,374,10,376],[10,375,10,377],[10,376,10,378],[10,377,10,379],[10,378,10,380],[10,379,10,381],[10,380,10,382],[10,381,10,383],[10,382,10,384],[10,383,10,385],[10,384,10,386],[10,385,10,387],[10,386,10,388],[10,387,10,389],[10,388,10,390],[10,389,10,391],[10,390,10,392],[10,391,10,393],[10,392,10,394],[10,393,10,395],[10,394,10,396],[10,395,10,397],[10,396,10,398],[10,397,10,399],[10,398,10,400],[10,399,10,401],[10,400,10,402],[10,401,10,403],[10,402,10,404],[10,403,10,405],[10,404,10,406],[10,405,10,407],[10,406,11,407],[11,408,10,409],[10,408,10,410],[10,409,9,410],[9,411,10,412],[10,411,10,413],[10,412,10,414],[10,413,10,415],[10,414,10,416],[10,415,10,417],[10,416,10,418],[10,417,10,419],[10,418,10,420],[10,419,10,421],[10,420,10,422],[10,421,10,423],[10,422,10,424],[10,423,10,425],[10,424,10,426],[10,425,10,427],[10,426,10,428],[10,427,10,429],[10,428,10,430],[10,429,10,431],[10,430,10,432],[10,431,10,433],[10,432,10,434],[10,433,10,435],[10,434,10,436],[10,435,10,437],[10,436,10,438],[10,437,10,439],[10,438,10,440],[10,439,10,441],[10,440,10,442],[10,441,10,443],[10,442,10,444],[10,443,10,445],[10,444,10,446],[10,445,10,447],[10,446,10,448],[10,447,10,449],[10,448,11,449],[11,450,10,451],[10,450,10,452],[10,451,9,452],[9,453,10,454],[10,453,10,455],[10,454,10,456],[10,455,10,457],[10,456,10,458],[10,457,10,459],[10,458,10,460],[10,459,10,461],[10,460,10,462],[10,461,10,463],[10,462,10,464],[10,463,10,465],[10,464,10,466],[10,465,10,467],[10,466,10,468],[10,467,10,469],[10,468,10,470],[10,469,10,471],[10,470,10,472],[10,471,10,473],[10,472,10,474],[10,473,10,475],[10,474,10,476],[10,475,10,477],[10,476,10,478],[10,477,10,479],[10,478,10,480],[10,479,10,481],[10,480,10,482],[10,481,10,483],[10,482,10,484],[10,483,10,485],[10,484,10,486],[10,485,10,487],[10,486,10,488],[10,487,10,489],[10,488,10,490],[10,489,10,491],[10,490,11,491],[11,492,10,493],[10,492,10,494],[10,493,9,494],[9,495,10,496],[10,495,10,497],[10,496,10,498],[10,497,10,499],[10,498,10,500],[10,499,10,501],[10,500,10,502],[10,501,10,503],[10,502,10,504],[10,503,10,505],[10,504,10,506],[10,505,10,507],[10,506,10,508],[10,507,10,509],[10,508,10,510],[10,509,10,511],[10,510,10,512],[10,511,10,513],[10,512,10,514],[10,513,10,515],[10,514,10,516],[10,515,10,517],[10,516,10,518],[10,517,10,519],[10,518,10,520],[10,519,10,521],[10,520,10,522],[10,521,10,523],[10,522,10,524],[10,523,10,525],[10,524,10,526],[10,525,10,527],[10,526,10,528],[10,527,10,529],[10,528,10,530],[10,529,10,531],[10,530,10,532],[10,531,10,533],[10,532,11,533],[11,534,10,535],[10,534,10,536],[10,535,9,536],[9,537,10,538],[10,537,10,539],[10,538,10,540],[10,539,10,541],[10,540,10,542],[10,541,10,543],[10,542,10,544],[10,543,10,545],[10,544,10,546],[10,545,10,547],[10,546,10,548],[10,547,10,549],[10,548,10,550],[10,549,10,551],[10,550,10,552],[10,551,10,553],[10,552,10,554],[10,553,10,555],[10,554,10,556],[10,555,10,557],[10,556,10,558],[10,557,10,559],[10,558,10,560],[10,559,10,561],[10,560,10,562],[10,561,10,563],[10,562,10,564],[10,563,10,565],[10,564,10,566],[10,565,10,567],[10,566,10,568],[10,567,10,569],[10,568,10,570],[10,569,10,571],[10,570,10,572],[10,571,10,573],[10,572,10,574],[10,573,10,575],[10,574,11,575],[11,576,10,577],[10,576,10,578],[10,577,9,578],[9,579,10,580],[10,579,10,581],[10,580,10,582],[10,581,10,583],[10,582,10,584],[10,583,10,585],[10,584,10,586],[10,585,10,587],[10,586,10,588],[10,587,10,589],[10,588,10,590],[10,589,10,591],[10,590,10,592],[10,591,10,593],[10,592,10,594],[10,593,10,595],[10,594,10,596],[10,595,10,597],[10,596,10,598],[10,597,10,599],[10,598,10,600],[10,599,10,601],[10,600,10,602],[10,601,10,603],[10,602,10,604],[10,603,10,605],[10,604,10,606],[10,605,10,607],[10,606,10,608],[10,607,10,609],[10,608,10,610],[10,609,9,610],[9,611,10,612],[10,611,10,613],[10,612,10,614],[10,613,10,615],[10,614,10,616],[10,615,10,617],[10,616,11,617],[-1,-1,-1,-1],[-1,-1,-1,-1],[-1,-1,-1,-1],[-1,-1,-1,-1],[-1,-1,-1,-1],[-1,-1,-1,-1],[-1,-1,-1,-1],[-1,-1,-1,-1],[-1,-1,-1,-1],[-1,-1,-1,-1],[-1,-1,-1,-1],[-1,-1,-1,-1],[-1,-1,-1,-1],[-1,-1,-1,-1],[-1,-1,-1,-1],[-1,-1,-1,-1],[-1,-1,-1,-1],[-1,-1,-1,-1],[-1,-1,-1,-1],[-1,-1,-1,-1],[-1,-1,-1,-1],[-1,-1,-1,-1],[-1,-1,-1,-1],[-1,-1,-1,-1],[-1,-1,-1,-1],[-1,-1,-1,-1],[-1,-1,-1,-1],[-1,-1,-1,-1],[-1,-1,-1,-1],[-1,-1,-1,-1],[-1,-1,-1,-1],[-1,-1,-1,-1],[-1,-1,-1,-1],[-1,-1,-1,-1],[-1,-1,-1,-1],[-1,-1,-1,-1],[-1,-1,-1,-1],[-1,-1,-1,-1],[-1,-1,-1,-1],[-1,-1,-1,-1],[-1,-1,-1,-1],[-1,-1,-1,-1],[-1,-1,-1,-1],[-1,-1,-1,-1],[-1,-1,-1,-1],[-1,-1,-1,-1],[-1,-1,-1,-1],[-1,-1,-1,-1],[-1,-1,-1,-1],[-1,-1,-1,-1],[-1,-1,-1,-1],[-1,-1,-1,-1],[-1,-1,-1,-1],[-1,-1,-1,-1]],"scafLoop":[],"row":14},{"stapLoop":[],"stap_colors":[[15,8947848],[46,16204552],[71,16204552],[92,8947848],[109,8947848],[131,8947848],[151,8947848],[173,8947848],[193,8947848],[215,8947848],[236,8947848],[257,8947848],[277,8947848],[302,16204552],[323,16204552],[341,8947848],[361,8947848],[383,8947848],[403,8947848],[425,8947848],[445,8947848],[467,8947848],[487,8947848],[509,8947848],[534,8947848],[553,16204552],[574,16204552],[592,8947848]],"loop":[0,0,0,0,0,0,0,0,0,0,0,0,0,0,0,0,0,0,0,0,0,0,0,0,0,0,0,0,0,0,0,0,0,0,0,0,0,0,0,0,0,0,0,0,0,0,0,0,0,0,0,0,0,0,0,0,0,0,0,0,0,0,0,0,0,0,0,0,0,0,0,0,0,0,0,0,0,0,0,0,0,0,0,0,0,0,0,0,0,0,0,0,0,0,0,0,0,0,0,0,0,0,0,0,0,0,0,0,0,0,0,0,0,0,0,0,0,0,0,0,0,0,0,0,0,0,0,0,0,0,0,0,0,0,0,0,0,0,0,0,0,0,0,0,0,0,0,0,0,0,0,0,0,0,0,0,0,0,0,0,0,0,0,0,0,0,0,0,0,0,0,0,0,0,0,0,0,0,0,0,0,0,0,0,0,0,0,0,0,0,0,0,0,0,0,0,0,0,0,0,0,0,0,0,0,0,0,0,0,0,0,0,0,0,0,0,0,0,0,0,0,0,0,0,0,0,0,0,0,0,0,0,0,0,0,0,0,0,0,0,0,0,0,0,0,0,0,0,0,0,0,0,0,0,0,0,0,0,0,0,0,0,0,0,0,0,0,0,0,0,0,0,0,0,0,0,0,0,0,0,0,0,0,0,0,0,0,0,0,0,0,0,0,0,0,0,0,0,0,0,0,0,0,0,0,0,0,0,0,0,0,0,0,0,0,0,0,0,0,0,0,0,0,0,0,0,0,0,0,0,0,0,0,0,0,0,0,0,0,0,0,0,0,0,0,0,0,0,0,0,0,0,0,0,0,0,0,0,0,0,0,0,0,0,0,0,0,0,0,0,0,0,0,0,0,0,0,0,0,0,0,0,0,0,0,0,0,0,0,0,0,0,0,0,0,0,0,0,0,0,0,0,0,0,0,0,0,0,0,0,0,0,0,0,0,0,0,0,0,0,0,0,0,0,0,0,0,0,0,0,0,0,0,0,0,0,0,0,0,0,0,0,0,0,0,0,0,0,0,0,0,0,0,0,0,0,0,0,0,0,0,0,0,0,0,0,0,0,0,0,0,0,0,0,0,0,0,0,0,0,0,0,0,0,0,0,0,0,0,0,0,0,0,0,0,0,0,0,0,0,0,0,0,0,0,0,0,0,0,0,0,0,0,0,0,0,0,0,0,0,0,0,0,0,0,0,0,0,0,0,0,0,0,0,0,0,0,0,0,0,0,0,0,0,0,0,0,0,0,0,0,0,0,0,0,0,0,0,0,0,0,0,0,0,0,0,0,0,0,0,0,0,0,0,0,0,0,0,0,0,0,0,0,0,0,0,0,0,0,0,0,0,0,0,0,0,0,0,0,0,0,0,0,0,0,0,0,0,0,0,0,0,0,0,0,0,0,0,0,0,0,0,0,0,0,0,0,0,0,0,0,0,0,0,0,0,0,0,0,0,0,0,0,0,0,0,0,0,0,0,0,0,0,0,0,0,0,0,0,0,0,0,0,0,0,0,0,0,0,0,0,0],"skip":[0,0,0,0,0,0,0,0,0,0,0,0,0,0,0,0,0,0,0,0,0,0,0,0,0,0,0,0,0,0,0,0,0,0,0,0,0,0,0,0,0,0,0,0,0,0,0,0,0,0,0,0,0,0,0,0,0,0,0,0,0,0,0,0,0,0,0,0,0,0,0,0,0,0,0,0,0,0,0,0,0,0,0,0,0,0,0,0,0,0,0,0,0,0,0,0,0,0,0,0,0,0,0,0,0,0,0,0,0,0,0,0,0,0,0,0,0,0,0,0,0,0,0,0,0,0,0,0,0,0,0,0,0,0,0,0,0,0,0,0,0,0,0,0,0,0,0,0,0,0,0,0,0,0,0,0,0,0,0,0,0,0,0,0,0,0,0,0,0,0,0,0,0,0,0,0,0,0,0,0,0,0,0,0,0,0,0,0,0,0,0,0,0,0,0,0,0,0,0,0,0,0,0,0,0,0,0,0,0,0,0,0,0,0,0,0,0,0,0,0,0,0,0,0,0,0,0,0,0,0,0,0,0,0,0,0,0,0,0,0,0,0,0,0,0,0,0,0,0,0,0,0,0,0,0,0,0,0,0,0,0,0,0,0,0,0,0,0,0,0,0,0,0,0,0,0,0,0,0,0,0,0,0,0,0,0,0,0,0,0,0,0,0,0,0,0,0,0,0,0,0,0,0,0,0,0,0,0,0,0,0,0,0,0,0,0,0,0,0,0,0,0,0,0,0,0,0,0,0,0,0,0,0,0,0,0,0,0,0,0,0,0,0,0,0,0,0,0,0,0,0,0,0,0,0,0,0,0,0,0,0,0,0,0,0,0,0,0,0,0,0,0,0,0,0,0,0,0,0,0,0,0,0,0,0,0,0,0,0,0,0,0,0,0,0,0,0,0,0,0,0,0,0,0,0,0,0,0,0,0,0,0,0,0,0,0,0,0,0,0,0,0,0,0,0,0,0,0,0,0,0,0,0,0,0,0,0,0,0,0,0,0,0,0,0,0,0,0,0,0,0,0,0,0,0,0,0,0,0,0,0,0,0,0,0,0,0,0,0,0,0,0,0,0,0,0,0,0,0,0,0,0,0,0,0,0,0,0,0,0,0,0,0,0,0,0,0,0,0,0,0,0,0,0,0,0,0,0,0,0,0,0,0,0,0,0,0,0,0,0,0,0,0,0,0,0,0,0,0,0,0,0,0,0,0,0,0,0,0,0,0,0,0,0,0,0,0,0,0,0,0,0,0,0,0,0,0,0,0,0,0,0,0,0,0,0,0,0,0,0,0,0,0,0,0,0,0,0,0,0,0,0,0,0,0,0,0,0,0,0,0,0,0,0,0,0,0,0,0,0,0,0,0,0,0,0,0,0,0,0,0,0,0,0,0,0,0,0,0,0,0,0,0,0,0,0,0,0,0,0,0,0,0,0,0,0,0,0,0,0,0,0,0,0,0,0,0,0,0,0,0,0,0,0,0,0,0,0,0,0,0,0,0,0,0,0,0,0,0,0,0,0],"num":11,"col":16,"stap":[[-1,-1,-1,-1],[-1,-1,-1,-1],[-1,-1,-1,-1],[-1,-1,-1,-1],[-1,-1,-1,-1],[-1,-1,-1,-1],[-1,-1,-1,-1],[-1,-1,-1,-1],[-1,-1,-1,-1],[-1,-1,-1,-1],[-1,-1,-1,-1],[-1,-1,-1,-1],[-1,-1,-1,-1],[-1,-1,-1,-1],[-1,-1,-1,-1],[-1,-1,11,16],[11,15,11,17],[11,16,11,18],[11,17,11,19],[11,18,11,20],[11,19,11,21],[11,20,11,22],[11,21,11,23],[11,22,11,24],[11,23,11,25],[11,24,11,26],[11,25,11,27],[11,26,11,28],[11,27,11,29],[11,28,11,30],[11,29,11,31],[11,30,11,32],[11,31,11,33],[11,32,11,34],[11,33,10,34],[10,35,11,36],[11,35,11,37],[11,36,11,38],[11,37,11,39],[11,38,11,40],[11,39,11,41],[11,40,11,42],[11,41,11,43],[11,42,11,44],[11,43,11,45],[11,44,-1,-1],[-1,-1,11,47],[11,46,11,48],[11,47,11,49],[11,48,11,50],[11,49,11,51],[11,50,11,52],[11,51,11,53],[11,52,11,54],[11,53,11,55],[11,54,10,55],[10,56,11,57],[11,56,11,58],[11,57,11,59],[11,58,11,60],[11,59,11,61],[11,60,11,62],[11,61,11,63],[11,62,11,64],[11,63,11,65],[11,64,11,66],[11,65,11,67],[11,66,11,68],[11,67,11,69],[11,68,11,70],[11,69,-1,-1],[-1,-1,11,72],[11,71,11,73],[11,72,11,74],[11,73,11,75],[11,74,11,76],[11,75,10,76],[10,77,11,78],[11,77,11,79],[11,78,11,80],[11,79,11,81],[11,80,11,82],[11,81,11,83],[11,82,11,84],[11,83,11,85],[11,84,11,86],[11,85,11,87],[11,86,11,88],[11,87,11,89],[11,88,11,90],[11,89,11,91],[11,90,-1,-1],[-1,-1,11,93],[11,92,11,94],[11,93,11,95],[11,94,11,96],[11,95,11,97],[11,96,10,97],[10,98,11,99],[11,98,11,100],[11,99,11,101],[11,100,11,102],[11,101,11,103],[11,102,11,104],[11,103,11,105],[11,104,11,106],[11,105,11,107],[11,106,11,108],[11,107,-1,-1],[-1,-1,11,110],[11,109,11,111],[11,110,11,112],[11,111,11,113],[11,112,11,114],[11,113,11,115],[11,114,11,116],[11,115,11,117],[11,116,11,118],[11,117,10,118],[10,119,11,120],[11,119,11,121],[11,120,11,122],[11,121,11,123],[11,122,11,124],[11,123,11,125],[11,124,11,126],[11,125,11,127],[11,126,11,128],[11,127,11,129],[11,128,11,130],[11,129,-1,-1],[-1,-1,11,132],[11,131,11,133],[11,132,11,134],[11,133,11,135],[11,134,11,136],[11,135,11,137],[11,136,11,138],[11,137,11,139],[11,138,10,139],[10,140,11,141],[11,140,11,142],[11,141,11,143],[11,142,11,144],[11,143,11,145],[11,144,11,146],[11,145,11,147],[11,146,11,148],[11,147,11,149],[11,148,11,150],[11,149,-1,-1],[-1,-1,11,152],[11,151,11,153],[11,152,11,154],[11,153,11,155],[11,154,11,156],[11,155,11,157],[11,156,11,158],[11,157,11,159],[11,158,11,160],[11,159,10,160],[10,161,11,162],[11,161,11,163],[11,162,11,164],[11,163,11,165],[11,164,11,166],[11,165,11,167],[11,166,11,168],[11,167,11,169],[11,168,11,170],[11,169,11,171],[11,170,11,172],[11,171,-1,-1],[-1,-1,11,174],[11,173,11,175],[11,174,11,176],[11,175,11,177],[11,176,11,178],[11,177,11,179],[11,178,11,180],[11,179,11,181],[11,180,10,181],[10,182,11,183],[11,182,11,184],[11,183,11,185],[11,184,11,186],[11,185,11,187],[11,186,11,188],[11,187,11,189],[11,188,11,190],[11,189,11,191],[11,190,11,192],[11,191,-1,-1],[-1,-1,11,194],[11,193,11,195],[11,194,11,196],[11,195,11,197],[11,196,11,198],[11,197,11,199],[11,198,11,200],[11,199,11,201],[11,200,11,202],[11,201,10,202],[10,203,11,204],[11,203,11,205],[11,204,11,206],[11,205,11,207],[11,206,11,208],[11,207,11,209],[11,208,11,210],[11,209,11,211],[11,210,11,212],[11,211,11,213],[11,212,11,214],[11,213,-1,-1],[-1,-1,11,216],[11,215,11,217],[11,216,11,218],[11,217,11,219],[11,218,11,220],[11,219,11,221],[11,220,11,222],[11,221,11,223],[11,222,10,223],[10,224,11,225],[11,224,11,226],[11,225,11,227],[11,226,11,228],[11,227,11,229],[11,228,11,230],[11,229,11,231],[11,230,11,232],[11,231,11,233],[11,232,11,234],[11,233,11,235],[11,234,-1,-1],[-1,-1,11,237],[11,236,11,238],[11,237,11,239],[11,238,11,240],[11,239,11,241],[11,240,11,242],[11,241,11,243],[11,242,11,244],[11,243,10,244],[10,245,11,246],[11,245,11,247],[11,246,11,248],[11,247,11,249],[11,248,11,250],[11,249,11,251],[11,250,11,252],[11,251,11,253],[11,252,11,254],[11,253,11,255],[11,254,11,256],[11,255,-1,-1],[-1,-1,11,258],[11,257,11,259],[11,258,11,260],[11,259,11,261],[11,260,11,262],[11,261,11,263],[11,262,11,264],[11,263,11,265],[11,264,10,265],[10,266,11,267],[11,266,11,268],[11,267,11,269],[11,268,11,270],[11,269,11,271],[11,270,11,272],[11,271,11,273],[11,272,11,274],[11,273,11,275],[11,274,11,276],[11,275,-1,-1],[-1,-1,11,278],[11,277,11,279],[11,278,11,280],[11,279,11,281],[11,280,11,282],[11,281,11,283],[11,282,11,284],[11,283,11,285],[11,284,11,286],[11,285,10,286],[10,287,11,288],[11,287,11,289],[11,288,11,290],[11,289,11,291],[11,290,11,292],[11,291,11,293],[11,292,11,294],[11,293,11,295],[11,294,11,296],[11,295,11,297],[11,296,11,298],[11,297,11,299],[11,298,11,300],[11,299,11,301],[11,300,-1,-1],[-1,-1,11,303],[11,302,11,304],[11,303,11,305],[11,304,11,306],[11,305,11,307],[11,306,10,307],[10,308,11,309],[11,308,11,310],[11,309,11,311],[11,310,11,312],[11,311,11,313],[11,312,11,314],[11,313,11,315],[11,314,11,316],[11,315,11,317],[11,316,11,318],[11,317,11,319],[11,318,11,320],[11,319,11,321],[11,320,11,322],[11,321,-1,-1],[-1,-1,11,324],[11,323,11,325],[11,324,11,326],[11,325,11,327],[11,326,11,328],[11,327,10,328],[10,329,11,330],[11,329,11,331],[11,330,11,332],[11,331,11,333],[11,332,11,334],[11,333,11,335],[11,334,11,336],[11,335,11,337],[11,336,11,338],[11,337,11,339],[11,338,11,340],[11,339,-1,-1],[-1,-1,11,342],[11,341,11,343],[11,342,11,344],[11,343,11,345],[11,344,11,346],[11,345,11,347],[11,346,11,348],[11,347,11,349],[11,348,10,349],[10,350,11,351],[11,350,11,352],[11,351,11,353],[11,352,11,354],[11,353,11,355],[11,354,11,356],[11,355,11,357],[11,356,11,358],[11,357,11,359],[11,358,11,360],[11,359,-1,-1],[-1,-1,11,362],[11,361,11,363],[11,362,11,364],[11,363,11,365],[11,364,11,366],[11,365,11,367],[11,366,11,368],[11,367,11,369],[11,368,11,370],[11,369,10,370],[10,371,11,372],[11,371,11,373],[11,372,11,374],[11,373,11,375],[11,374,11,376],[11,375,11,377],[11,376,11,378],[11,377,11,379],[11,378,11,380],[11,379,11,381],[11,380,11,382],[11,381,-1,-1],[-1,-1,11,384],[11,383,11,385],[11,384,11,386],[11,385,11,387],[11,386,11,388],[11,387,11,389],[11,388,11,390],[11,389,11,391],[11,390,10,391],[10,392,11,393],[11,392,11,394],[11,393,11,395],[11,394,11,396],[11,395,11,397],[11,396,11,398],[11,397,11,399],[11,398,11,400],[11,399,11,401],[11,400,11,402],[11,401,-1,-1],[-1,-1,11,404],[11,403,11,405],[11,404,11,406],[11,405,11,407],[11,406,11,408],[11,407,11,409],[11,408,11,410],[11,409,11,411],[11,410,11,412],[11,411,10,412],[10,413,11,414],[11,413,11,415],[11,414,11,416],[11,415,11,417],[11,416,11,418],[11,417,11,419],[11,418,11,420],[11,419,11,421],[11,420,11,422],[11,421,11,423],[11,422,11,424],[11,423,-1,-1],[-1,-1,11,426],[11,425,11,427],[11,426,11,428],[11,427,11,429],[11,428,11,430],[11,429,11,431],[11,430,11,432],[11,431,11,433],[11,432,10,433],[10,434,11,435],[11,434,11,436],[11,435,11,437],[11,436,11,438],[11,437,11,439],[11,438,11,440],[11,439,11,441],[11,440,11,442],[11,441,11,443],[11,442,11,444],[11,443,-1,-1],[-1,-1,11,446],[11,445,11,447],[11,446,11,448],[11,447,11,449],[11,448,11,450],[11,449,11,451],[11,450,11,452],[11,451,11,453],[11,452,11,454],[11,453,10,454],[10,455,11,456],[11,455,11,457],[11,456,11,458],[11,457,11,459],[11,458,11,460],[11,459,11,461],[11,460,11,462],[11,461,11,463],[11,462,11,464],[11,463,11,465],[11,464,11,466],[11,465,-1,-1],[-1,-1,11,468],[11,467,11,469],[11,468,11,470],[11,469,11,471],[11,470,11,472],[11,471,11,473],[11,472,11,474],[11,473,11,475],[11,474,10,475],[10,476,11,477],[11,476,11,478],[11,477,11,479],[11,478,11,480],[11,479,11,481],[11,480,11,482],[11,481,11,483],[11,482,11,484],[11,483,11,485],[11,484,11,486],[11,485,-1,-1],[-1,-1,11,488],[11,487,11,489],[11,488,11,490],[11,489,11,491],[11,490,11,492],[11,491,11,493],[11,492,11,494],[11,493,11,495],[11,494,11,496],[11,495,10,496],[10,497,11,498],[11,497,11,499],[11,498,11,500],[11,499,11,501],[11,500,11,502],[11,501,11,503],[11,502,11,504],[11,503,11,505],[11,504,11,506],[11,505,11,507],[11,506,11,508],[11,507,-1,-1],[-1,-1,11,510],[11,509,11,511],[11,510,11,512],[11,511,11,513],[11,512,11,514],[11,513,11,515],[11,514,11,516],[11,515,11,517],[11,516,10,517],[10,518,11,519],[11,518,11,520],[11,519,11,521],[11,520,11,522],[11,521,11,523],[11,522,11,524],[11,523,11,525],[11,524,11,526],[11,525,11,527],[11,526,11,528],[11,527,11,529],[11,528,11,530],[11,529,11,531],[11,530,11,532],[11,531,11,533],[11,532,-1,-1],[-1,-1,11,535],[11,534,11,536],[11,535,11,537],[11,536,11,538],[11,537,10,538],[10,539,11,540],[11,539,11,541],[11,540,11,542],[11,541,11,543],[11,542,11,544],[11,543,11,545],[11,544,11,546],[11,545,11,547],[11,546,11,548],[11,547,11,549],[11,548,11,550],[11,549,11,551],[11,550,11,552],[11,551,-1,-1],[-1,-1,11,554],[11,553,11,555],[11,554,11,556],[11,555,11,557],[11,556,11,558],[11,557,11,559],[11,558,10,559],[10,560,11,561],[11,560,11,562],[11,561,11,563],[11,562,11,564],[11,563,11,565],[11,564,11,566],[11,565,11,567],[11,566,11,568],[11,567,11,569],[11,568,11,570],[11,569,11,571],[11,570,11,572],[11,571,11,573],[11,572,-1,-1],[-1,-1,11,575],[11,574,11,576],[11,575,11,577],[11,576,11,578],[11,577,11,579],[11,578,11,580],[11,579,10,580],[10,581,11,582],[11,581,11,583],[11,582,11,584],[11,583,11,585],[11,584,11,586],[11,585,11,587],[11,586,11,588],[11,587,11,589],[11,588,11,590],[11,589,11,591],[11,590,-1,-1],[-1,-1,11,593],[11,592,11,594],[11,593,11,595],[11,594,11,596],[11,595,11,597],[11,596,11,598],[11,597,11,599],[11,598,11,600],[11,599,11,601],[11,600,10,601],[10,602,11,603],[11,602,11,604],[11,603,11,605],[11,604,11,606],[11,605,11,607],[11,606,11,608],[11,607,11,609],[11,608,11,610],[11,609,11,611],[11,610,11,612],[11,611,11,613],[11,612,11,614],[11,613,11,615],[11,614,11,616],[11,615,11,617],[11,616,11,618],[11,617,11,619],[11,618,11,620],[11,619,11,621],[11,620,-1,-1],[-1,-1,-1,-1],[-1,-1,-1,-1],[-1,-1,-1,-1],[-1,-1,-1,-1],[-1,-1,-1,-1],[-1,-1,-1,-1],[-1,-1,-1,-1],[-1,-1,-1,-1],[-1,-1,-1,-1],[-1,-1,-1,-1],[-1,-1,-1,-1],[-1,-1,-1,-1],[-1,-1,-1,-1],[-1,-1,-1,-1],[-1,-1,-1,-1],[-1,-1,-1,-1],[-1,-1,-1,-1],[-1,-1,-1,-1],[-1,-1,-1,-1],[-1,-1,-1,-1],[-1,-1,-1,-1],[-1,-1,-1,-1],[-1,-1,-1,-1],[-1,-1,-1,-1],[-1,-1,-1,-1],[-1,-1,-1,-1],[-1,-1,-1,-1],[-1,-1,-1,-1],[-1,-1,-1,-1],[-1,-1,-1,-1],[-1,-1,-1,-1],[-1,-1,-1,-1],[-1,-1,-1,-1],[-1,-1,-1,-1],[-1,-1,-1,-1],[-1,-1,-1,-1],[-1,-1,-1,-1],[-1,-1,-1,-1],[-1,-1,-1,-1],[-1,-1,-1,-1],[-1,-1,-1,-1],[-1,-1,-1,-1],[-1,-1,-1,-1],[-1,-1,-1,-1],[-1,-1,-1,-1],[-1,-1,-1,-1],[-1,-1,-1,-1],[-1,-1,-1,-1],[-1,-1,-1,-1],[-1,-1,-1,-1]],"scaf":[[-1,-1,-1,-1],[-1,-1,-1,-1],[-1,-1,-1,-1],[-1,-1,-1,-1],[-1,-1,-1,-1],[-1,-1,-1,-1],[-1,-1,-1,-1],[-1,-1,-1,-1],[-1,-1,-1,-1],[-1,-1,-1,-1],[-1,-1,-1,-1],[-1,-1,-1,-1],[-1,-1,-1,-1],[-1,-1,-1,-1],[-1,-1,-1,-1],[-1,-1,-1,-1],[-1,-1,-1,-1],[-1,-1,-1,-1],[-1,-1,-1,-1],[11,20,10,19],[11,21,11,19],[11,22,11,20],[11,23,11,21],[11,24,11,22],[11,25,11,23],[11,26,11,24],[11,27,11,25],[11,28,11,26],[11,29,11,27],[11,30,11,28],[11,31,11,29],[11,32,11,30],[11,33,11,31],[11,34,11,32],[11,35,11,33],[11,36,11,34],[11,37,11,35],[11,38,11,36],[11,39,11,37],[11,40,11,38],[11,41,11,39],[11,42,11,40],[11,43,11,41],[11,44,11,42],[11,45,11,43],[11,46,11,44],[11,47,11,45],[11,48,11,46],[11,49,11,47],[11,50,11,48],[11,51,11,49],[11,52,11,50],[11,53,11,51],[11,54,11,52],[11,55,11,53],[11,56,11,54],[11,57,11,55],[11,58,11,56],[11,59,11,57],[11,60,11,58],[11,61,11,59],[11,62,11,60],[11,63,11,61],[11,64,11,62],[11,65,11,63],[11,66,11,64],[11,67,11,65],[11,68,11,66],[11,69,11,67],[11,70,11,68],[11,71,11,69],[10,71,11,70],[11,73,10,72],[11,74,11,72],[11,75,11,73],[11,76,11,74],[11,77,11,75],[11,78,11,76],[11,79,11,77],[11,80,11,78],[11,81,11,79],[11,82,11,80],[11,83,11,81],[11,84,11,82],[11,85,11,83],[11,86,11,84],[11,87,11,85],[11,88,11,86],[11,89,11,87],[11,90,11,88],[11,91,11,89],[11,92,11,90],[11,93,11,91],[11,94,11,92],[11,95,11,93],[11,96,11,94],[11,97,11,95],[11,98,11,96],[11,99,11,97],[11,100,11,98],[11,101,11,99],[11,102,11,100],[11,103,11,101],[11,104,11,102],[11,105,11,103],[11,106,11,104],[11,107,11,105],[11,108,11,106],[11,109,11,107],[11,110,11,108],[11,111,11,109],[11,112,11,110],[11,113,11,111],[10,113,11,112],[11,115,10,114],[11,116,11,114],[11,117,11,115],[11,118,11,116],[11,119,11,117],[11,120,11,118],[11,121,11,119],[11,122,11,120],[11,123,11,121],[11,124,11,122],[11,125,11,123],[11,126,11,124],[11,127,11,125],[11,128,11,126],[11,129,11,127],[11,130,11,128],[11,131,11,129],[11,132,11,130],[11,133,11,131],[11,134,11,132],[11,135,11,133],[11,136,11,134],[11,137,11,135],[11,138,11,136],[11,139,11,137],[11,140,11,138],[11,141,11,139],[11,142,11,140],[11,143,11,141],[11,144,11,142],[11,145,11,143],[11,146,11,144],[11,147,11,145],[11,148,11,146],[11,149,11,147],[11,150,11,148],[11,151,11,149],[11,152,11,150],[11,153,11,151],[11,154,11,152],[11,155,11,153],[10,155,11,154],[11,157,10,156],[11,158,11,156],[11,159,11,157],[11,160,11,158],[11,161,11,159],[11,162,11,160],[11,163,11,161],[11,164,11,162],[11,165,11,163],[11,166,11,164],[11,167,11,165],[11,168,11,166],[11,169,11,167],[11,170,11,168],[11,171,11,169],[11,172,11,170],[11,173,11,171],[11,174,11,172],[11,175,11,173],[11,176,11,174],[11,177,11,175],[11,178,11,176],[11,179,11,177],[11,180,11,178],[11,181,11,179],[11,182,11,180],[11,183,11,181],[11,184,11,182],[11,185,11,183],[11,186,11,184],[11,187,11,185],[11,188,11,186],[11,189,11,187],[11,190,11,188],[11,191,11,189],[11,192,11,190],[11,193,11,191],[11,194,11,192],[11,195,11,193],[11,196,11,194],[11,197,11,195],[10,197,11,196],[11,199,10,198],[11,200,11,198],[11,201,11,199],[11,202,11,200],[11,203,11,201],[11,204,11,202],[11,205,11,203],[11,206,11,204],[11,207,11,205],[11,208,11,206],[11,209,11,207],[11,210,11,208],[11,211,11,209],[11,212,11,210],[11,213,11,211],[11,214,11,212],[11,215,11,213],[11,216,11,214],[11,217,11,215],[11,218,11,216],[11,219,11,217],[11,220,11,218],[11,221,11,219],[11,222,11,220],[11,223,11,221],[11,224,11,222],[11,225,11,223],[11,226,11,224],[11,227,11,225],[11,228,11,226],[11,229,11,227],[11,230,11,228],[11,231,11,229],[11,232,11,230],[11,233,11,231],[11,234,11,232],[11,235,11,233],[11,236,11,234],[11,237,11,235],[11,238,11,236],[11,239,11,237],[10,239,11,238],[11,241,10,240],[11,242,11,240],[11,243,11,241],[11,244,11,242],[11,245,11,243],[11,246,11,244],[11,247,11,245],[11,248,11,246],[11,249,11,247],[11,250,11,248],[11,251,11,249],[11,252,11,250],[11,253,11,251],[11,254,11,252],[11,255,11,253],[11,256,11,254],[11,257,11,255],[11,258,11,256],[11,259,11,257],[11,260,11,258],[11,261,11,259],[11,262,11,260],[11,263,11,261],[11,264,11,262],[11,265,11,263],[11,266,11,264],[11,267,11,265],[11,268,11,266],[11,269,11,267],[11,270,11,268],[11,271,11,269],[11,272,11,270],[11,273,11,271],[11,274,11,272],[11,275,11,273],[11,276,11,274],[11,277,11,275],[11,278,11,276],[11,279,11,277],[11,280,11,278],[11,281,11,279],[10,281,11,280],[11,283,10,282],[11,284,11,282],[11,285,11,283],[11,286,11,284],[11,287,11,285],[11,288,11,286],[11,289,11,287],[11,290,11,288],[11,291,11,289],[11,292,11,290],[11,293,11,291],[11,294,11,292],[11,295,11,293],[11,296,11,294],[11,297,11,295],[11,298,11,296],[11,299,11,297],[11,300,11,298],[11,301,11,299],[11,302,11,300],[11,303,11,301],[11,304,11,302],[11,305,11,303],[11,306,11,304],[11,307,11,305],[11,308,11,306],[11,309,11,307],[11,310,11,308],[11,311,11,309],[11,312,11,310],[11,313,11,311],[11,314,11,312],[11,315,11,313],[11,316,11,314],[11,317,11,315],[11,318,11,316],[11,319,11,317],[11,320,11,318],[11,321,11,319],[11,322,11,320],[11,323,11,321],[10,323,11,322],[11,325,10,324],[11,326,11,324],[11,327,11,325],[11,328,11,326],[11,329,11,327],[11,330,11,328],[11,331,11,329],[11,332,11,330],[11,333,11,331],[11,334,11,332],[11,335,11,333],[11,336,11,334],[11,337,11,335],[11,338,11,336],[11,339,11,337],[11,340,11,338],[11,341,11,339],[11,342,11,340],[11,343,11,341],[11,344,11,342],[11,345,11,343],[11,346,11,344],[11,347,11,345],[11,348,11,346],[11,349,11,347],[11,350,11,348],[11,351,11,349],[11,352,11,350],[11,353,11,351],[11,354,11,352],[11,355,11,353],[11,356,11,354],[11,357,11,355],[11,358,11,356],[11,359,11,357],[11,360,11,358],[11,361,11,359],[11,362,11,360],[11,363,11,361],[11,364,11,362],[11,365,11,363],[10,365,11,364],[11,367,10,366],[11,368,11,366],[11,369,11,367],[11,370,11,368],[11,371,11,369],[11,372,11,370],[11,373,11,371],[11,374,11,372],[11,375,11,373],[11,376,11,374],[11,377,11,375],[11,378,11,376],[11,379,11,377],[11,380,11,378],[11,381,11,379],[11,382,11,380],[11,383,11,381],[11,384,11,382],[11,385,11,383],[11,386,11,384],[11,387,11,385],[11,388,11,386],[11,389,11,387],[11,390,11,388],[11,391,11,389],[11,392,11,390],[11,393,11,391],[11,394,11,392],[11,395,11,393],[11,396,11,394],[11,397,11,395],[11,398,11,396],[11,399,11,397],[11,400,11,398],[11,401,11,399],[11,402,11,400],[11,403,11,401],[11,404,11,402],[11,405,11,403],[11,406,11,404],[11,407,11,405],[10,407,11,406],[11,409,10,408],[11,410,11,408],[11,411,11,409],[11,412,11,410],[11,413,11,411],[11,414,11,412],[11,415,11,413],[11,416,11,414],[11,417,11,415],[11,418,11,416],[11,419,11,417],[11,420,11,418],[11,421,11,419],[11,422,11,420],[11,423,11,421],[11,424,11,422],[11,425,11,423],[11,426,11,424],[11,427,11,425],[11,428,11,426],[11,429,11,427],[11,430,11,428],[11,431,11,429],[11,432,11,430],[11,433,11,431],[11,434,11,432],[11,435,11,433],[11,436,11,434],[11,437,11,435],[11,438,11,436],[11,439,11,437],[11,440,11,438],[11,441,11,439],[11,442,11,440],[11,443,11,441],[11,444,11,442],[11,445,11,443],[11,446,11,444],[11,447,11,445],[11,448,11,446],[11,449,11,447],[10,449,11,448],[11,451,10,450],[11,452,11,450],[11,453,11,451],[11,454,11,452],[11,455,11,453],[11,456,11,454],[11,457,11,455],[11,458,11,456],[11,459,11,457],[11,460,11,458],[11,461,11,459],[11,462,11,460],[11,463,11,461],[11,464,11,462],[11,465,11,463],[11,466,11,464],[11,467,11,465],[11,468,11,466],[11,469,11,467],[11,470,11,468],[11,471,11,469],[11,472,11,470],[11,473,11,471],[11,474,11,472],[11,475,11,473],[11,476,11,474],[11,477,11,475],[11,478,11,476],[11,479,11,477],[11,480,11,478],[11,481,11,479],[11,482,11,480],[11,483,11,481],[11,484,11,482],[11,485,11,483],[11,486,11,484],[11,487,11,485],[11,488,11,486],[11,489,11,487],[11,490,11,488],[11,491,11,489],[10,491,11,490],[11,493,10,492],[11,494,11,492],[11,495,11,493],[11,496,11,494],[11,497,11,495],[11,498,11,496],[11,499,11,497],[11,500,11,498],[11,501,11,499],[11,502,11,500],[11,503,11,501],[11,504,11,502],[11,505,11,503],[11,506,11,504],[11,507,11,505],[11,508,11,506],[11,509,11,507],[11,510,11,508],[11,511,11,509],[11,512,11,510],[11,513,11,511],[11,514,11,512],[11,515,11,513],[11,516,11,514],[11,517,11,515],[11,518,11,516],[11,519,11,517],[11,520,11,518],[11,521,11,519],[11,522,11,520],[11,523,11,521],[11,524,11,522],[11,525,11,523],[11,526,11,524],[11,527,11,525],[11,528,11,526],[11,529,11,527],[11,530,11,528],[11,531,11,529],[11,532,11,530],[11,533,11,531],[10,533,11,532],[11,535,10,534],[11,536,11,534],[11,537,11,535],[11,538,11,536],[11,539,11,537],[11,540,11,538],[11,541,11,539],[11,542,11,540],[11,543,11,541],[11,544,11,542],[11,545,11,543],[11,546,11,544],[11,547,11,545],[11,548,11,546],[11,549,11,547],[11,550,11,548],[11,551,11,549],[11,552,11,550],[11,553,11,551],[11,554,11,552],[11,555,11,553],[11,556,11,554],[11,557,11,555],[11,558,11,556],[11,559,11,557],[11,560,11,558],[11,561,11,559],[11,562,11,560],[11,563,11,561],[11,564,11,562],[11,565,11,563],[11,566,11,564],[11,567,11,565],[11,568,11,566],[11,569,11,567],[11,570,11,568],[11,571,11,569],[11,572,11,570],[11,573,11,571],[11,574,11,572],[11,575,11,573],[10,575,11,574],[11,577,10,576],[11,578,11,576],[11,579,11,577],[11,580,11,578],[11,581,11,579],[11,582,11,580],[11,583,11,581],[11,584,11,582],[11,585,11,583],[11,586,11,584],[11,587,11,585],[11,588,11,586],[11,589,11,587],[11,590,11,588],[11,591,11,589],[11,592,11,590],[11,593,11,591],[11,594,11,592],[11,595,11,593],[11,596,11,594],[11,597,11,595],[11,598,11,596],[11,599,11,597],[11,600,11,598],[11,601,11,599],[11,602,11,600],[11,603,11,601],[11,604,11,602],[11,605,11,603],[11,606,11,604],[11,607,11,605],[11,608,11,606],[11,609,11,607],[11,610,11,608],[11,611,11,609],[11,612,11,610],[11,613,11,611],[11,614,11,612],[11,615,11,613],[11,616,11,614],[11,617,11,615],[10,617,11,616],[-1,-1,-1,-1],[-1,-1,-1,-1],[-1,-1,-1,-1],[-1,-1,-1,-1],[-1,-1,-1,-1],[-1,-1,-1,-1],[-1,-1,-1,-1],[-1,-1,-1,-1],[-1,-1,-1,-1],[-1,-1,-1,-1],[-1,-1,-1,-1],[-1,-1,-1,-1],[-1,-1,-1,-1],[-1,-1,-1,-1],[-1,-1,-1,-1],[-1,-1,-1,-1],[-1,-1,-1,-1],[-1,-1,-1,-1],[-1,-1,-1,-1],[-1,-1,-1,-1],[-1,-1,-1,-1],[-1,-1,-1,-1],[-1,-1,-1,-1],[-1,-1,-1,-1],[-1,-1,-1,-1],[-1,-1,-1,-1],[-1,-1,-1,-1],[-1,-1,-1,-1],[-1,-1,-1,-1],[-1,-1,-1,-1],[-1,-1,-1,-1],[-1,-1,-1,-1],[-1,-1,-1,-1],[-1,-1,-1,-1],[-1,-1,-1,-1],[-1,-1,-1,-1],[-1,-1,-1,-1],[-1,-1,-1,-1],[-1,-1,-1,-1],[-1,-1,-1,-1],[-1,-1,-1,-1],[-1,-1,-1,-1],[-1,-1,-1,-1],[-1,-1,-1,-1],[-1,-1,-1,-1],[-1,-1,-1,-1],[-1,-1,-1,-1],[-1,-1,-1,-1],[-1,-1,-1,-1],[-1,-1,-1,-1],[-1,-1,-1,-1],[-1,-1,-1,-1],[-1,-1,-1,-1],[-1,-1,-1,-1]],"scafLoop":[],"row":13}],"name":"Sun Jan 5 2025 20:26:01 GMT+0100"}
